# Supplementary material for: Design strategy for serine hydroxymethyltransferase probes based on retro-aldol-type reaction
Source: Nat Commun. 2019 Feb 20;10:876. doi: 10.1038/s41467-019-08833-7 (PMC6382819; doi:10.1038/s41467-019-08833-7)
Supplement: Supplementary file 4 — Source Data [file 41467_2019_8833_MOESM4_ESM.xlsx]

## Sheet: Figure 4b
Figure4b		SHIN1 -													SHIN1 +
		Wavelength/nm	0 min	6 min	12 min	18 min	24 min	30 min	36 min	42 min	48 min	54 min	60 min		Wavelength/nm	0 min	6 min	12 min	18 min	24 min	30 min	36 min	42 min	48 min	54 min	60 min
		400	68.595	54.008	42.85	37.41	32.035	28.955	25.472	24.198	23.059	22.429	21.844		400	72.994	72.093	72.374	72.133	72.012	70.28	72.292	71.232	69.568	69.823	71.534
		400.5	69.053	54.007	42.963	36.532	31.29	27.958	24.731	23.203	22.134	21.484	20.604		400.5	73.464	72.073	72.841	72.53	72.213	71.034	72.247	71.459	70.827	70.457	71.674
		401	70.592	55.422	43.723	36.674	31.042	27.516	24.75	22.939	21.471	20.846	20.33		401	75.397	74.559	74.884	74.524	74.439	73.737	74.32	73.581	73.429	72.749	73.295
		401.5	73.941	58.131	45.675	37.925	32.138	28.315	25.192	23.441	22.15	21.27	20.731		401.5	78.641	78.58	78.258	77.977	77.896	77.617	77.809	76.974	76.468	76.542	76.751
		402	77.974	61.502	48.286	39.808	33.633	29.509	26.11	24.442	23.219	22.293	21.446		402	82.849	82.572	82.815	82.739	82.145	81.671	81.562	81.612	80.893	80.731	80.767
		402.5	82.593	64.54	51.222	41.778	35.359	30.878	27.635	25.809	24.181	23.419	22.729		402.5	87.819	87.298	87.16	87.555	86.93	86.621	86.552	86.202	85.365	85.523	85.222
		403	87.227	68.148	53.98	43.999	36.984	32.714	29.184	26.928	25.364	24.459	23.596		403	92.98	92.42	91.901	91.606	91.642	91.398	91.352	90.993	90.274	90.254	89.796
		403.5	91.162	71.911	56.703	46.443	39.117	34.493	30.885	28.231	26.66	25.658	24.675		403.5	97.84	97.632	96.961	96.591	96.962	96.59	96.11	95.986	95.567	94.749	94.983
		404	96.794	75.507	59.666	48.959	41.121	36.197	32.265	29.904	28.021	26.943	25.988		404	102.71	102.54	102.34	102.03	102.24	101.32	101.33	100.85	100.53	99.893	99.754
		404.5	101.91	79.577	62.769	51.482	43.295	37.867	33.947	31.316	29.409	28.25	27.397		404.5	108.42	107.95	107.42	107.72	107.43	106.75	106.31	106.24	106.06	105.25	104.94
		405	107.03	83.564	65.988	54.134	45.374	39.864	35.674	32.949	30.881	29.783	28.923		405	113.99	113.56	113.28	113.08	112.92	112.12	112.11	111.66	111.13	111.12	110.25
		405.5	112.7	87.854	69.297	56.644	47.798	41.922	37.257	34.467	32.382	31.242	30.288		405.5	120.05	119.08	118.96	118.54	118.38	117.83	118.04	117.11	116.97	116.62	116.07
		406	118.28	92.532	72.897	59.261	49.785	43.725	39.082	36.471	33.972	32.601	31.679		406	125.52	125.33	124.29	124.61	124.17	123.86	123.75	123.49	122.44	122.48	122.09
		406.5	124.29	96.55	76.329	62.07	52.203	46.206	40.779	37.814	35.628	34.307	33.173		406.5	131.43	131.88	130.88	130.45	129.47	130.16	129.36	128.9	127.7	127.77	127.82
		407	130.08	100.93	79.558	64.819	54.486	48.157	43.117	39.482	37.26	35.756	34.568		407	137.63	137.77	136.83	136.02	136.51	135.71	135.24	135.1	134.65	133.84	133.34
		407.5	136.03	105.86	83.43	67.98	57.15	50.555	44.787	41.478	38.889	37.373	36.076		407.5	143.89	143.98	142.82	142.18	142.28	141.72	141.03	141.26	140.68	140.38	139.74
		408	141.54	110.07	87.043	70.892	59.599	52.604	46.706	43.323	40.681	38.74	37.659		408	149.79	149.54	149.24	148.86	148.23	147.86	147.03	147.16	146.84	145.81	146.34
		408.5	147.65	114.73	90.206	74.163	61.897	54.711	49.108	45.234	42.181	40.377	39.376		408.5	156.92	156.65	156.01	155.3	154.7	154.09	153.68	153.89	153.3	151.86	152.15
		409	154.15	119.75	94.603	77.439	64.886	56.893	50.814	46.724	44.14	42.257	40.885		409	163.53	163.02	162.43	161.19	161.46	160.22	160.69	159.93	159.28	158.49	158.41
		409.5	160.17	124.96	98.205	80.022	67.51	59.073	52.802	48.864	46.122	44	42.577		409.5	170.24	168.66	168.95	167.91	168.55	167.22	167.17	166.56	165.65	165.02	164.69
		410	166.68	129.18	101.93	83.5	70.164	61.537	55.195	50.852	47.743	45.771	44.214		410	177.4	175.75	174.91	175.31	174.75	173.81	173.66	173.05	171.8	171.19	171.26
		410.5	172.64	134.18	105.58	86.562	72.965	63.697	57.149	52.64	49.335	47.666	45.683		410.5	183.31	182.37	181.91	181.68	181.26	180.02	180.03	179.65	178.37	178.23	177.84
		411	179.14	139.23	109.72	89.6	75.611	66.332	59.364	54.542	51.4	49.208	47.61		411	190.05	188.5	189.03	188.51	188.15	186.72	186.93	185.67	185.8	184.29	184.54
		411.5	185.4	144.38	113.65	93.09	77.902	68.441	61.309	56.52	53.308	50.845	49.245		411.5	196.92	196.28	195.89	195.6	195.08	193.7	193.59	192.99	191.62	191.2	191.73
		412	192.04	149.65	118.06	96.249	80.945	71.287	63.779	58.569	54.942	52.997	51.008		412	203.45	202.21	202.48	202.35	202.1	200.13	200.38	200.15	198.66	198.26	197.29
		412.5	198.21	154.42	121.97	99.32	83.536	73.416	65.538	60.521	56.97	54.446	52.97		412.5	210.44	209.58	209.54	208.69	208.03	206.76	206.53	206.36	205.66	205.05	204.23
		413	205.07	160.32	125.68	102.63	86.682	75.453	67.663	62.773	58.801	56.445	54.437		413	216.81	216.51	216.04	215.82	215.6	213.5	213.42	213.54	212.11	211.95	210.46
		413.5	211.82	164.99	129.96	106.14	89.117	77.959	69.883	64.654	60.874	58.106	56.281		413.5	224.58	223.72	221.87	222.31	222.35	221.02	220.6	219.62	218.53	218.27	217.87
		414	218.01	169.77	133.51	109.13	91.922	80.658	71.918	66.561	62.26	60.225	57.962		414	231.09	231.18	229.41	229.26	228.15	228.15	227.35	226.42	225.25	224.62	223.98
		414.5	223.93	174.16	137.4	112.19	94.022	82.347	74.144	68.599	64.167	61.603	59.523		414.5	237.21	236.99	236.42	235.77	235.2	234.52	233.59	233.03	231.99	231.43	230.73
		415	230.61	178.63	141.33	115.05	96.751	84.778	76.429	70.504	66.348	63.157	61.215		415	244.28	243.9	242.48	242.49	242.1	241.02	240.15	239.48	238.18	238.04	236.94
		415.5	237.14	184.25	145.58	118.64	100.17	87.278	78.352	72.319	67.95	65.097	62.843		415.5	250.83	250.76	249.27	248.26	248.87	247.07	247.17	245.7	244.82	244.47	243.63
		416	243.43	189.37	149.11	122.2	102.63	89.778	80.509	74.416	69.431	67.203	64.524		416	257.14	256.75	256.09	255.82	254.43	253.92	252.99	252.36	251.49	251.19	250.18
		416.5	249.76	193.56	153.35	125.46	105.27	91.724	82.427	76.151	71.585	68.672	66.518		416.5	264.39	263.79	263.13	262.3	261.64	260.63	259.08	258.54	257.95	257.28	255.5
		417	254.89	198.4	156.43	128.28	107.93	94.153	84.43	78.249	73.305	70.422	68.338		417	271.05	269.8	269.14	268.52	267.51	266.29	265.95	265.69	264.16	263.86	262.92
		417.5	261.69	203.68	160.4	131.05	110.31	96.53	86.471	79.786	75.007	72.026	69.903		417.5	277.21	275.34	275.5	275.77	273.99	273.83	272.21	271.28	269.95	269.7	268.79
		418	267.97	207.99	163.86	134.35	112.8	99.066	88.752	81.464	76.453	73.785	71.361		418	283.17	282.28	281.94	281.39	280.48	280.12	278.96	276.85	277.06	276.23	275.1
		418.5	273.93	212.61	167.7	137.39	115.36	101.53	90.906	83.566	78.529	75.62	73.003		418.5	289.07	288.9	287.98	287.78	286.02	284.98	284.67	283.92	283.07	282.66	281.69
		419	279.48	217.86	170.91	139.68	118	103.62	92.846	85.826	80.52	77.116	74.581		419	295.37	294.98	294.52	293.49	292.3	291.12	291.5	289.65	288.63	287.7	287.34
		419.5	284.8	221.55	174.88	142.6	120.75	105.59	94.509	87.314	82.206	78.857	76.018		419.5	302.15	300.32	300.4	299.69	298.61	297.74	297.5	295.58	294.12	293.92	292.88
		420	290.18	225.71	178.29	145.36	122.89	107.15	96.463	89.299	83.823	80.358	77.806		420	307.93	305.75	306.05	305.52	304.65	303.45	302.94	301.77	300.19	300.63	299.37
		420.5	295.57	230.1	181.65	148.22	125.14	109.09	97.941	90.947	85.135	81.437	79.165		420.5	313.04	311.85	311.37	310.36	310.74	308.33	307.61	306.5	305.8	305.81	303.95
		421	300.72	234.96	185.2	151.4	127.37	111.11	99.814	92.075	86.69	83.165	80.529		421	318.43	317.81	317.13	315.97	315.61	313.97	313.58	312.77	310.49	309.97	308.84
		421.5	305.78	238.22	187.87	153.45	129.18	113.02	101.92	93.556	88.4	84.915	82.196		421.5	322.83	323.25	322.33	321.13	320.31	318.61	318.74	318.63	316.7	314.54	314.36
		422	309.98	241.6	191	155.66	130.84	114.79	103.73	95.86	89.634	86.034	83.121		422	328.5	329	327.22	327.12	325.98	324.1	323.62	322.75	321.14	320.92	319.44
		422.5	314.95	246.12	194.23	158.3	133.03	116.8	105.35	97.129	91.048	87.557	84.738		422.5	333.26	332.73	332.1	331.32	330.37	328.49	328.4	328.03	325.78	325.89	324.37
		423	319.83	249.49	196.84	160.77	134.96	118.54	106.18	98.533	92.486	88.889	85.931		423	338.41	337.9	336.5	334.58	335.51	333.37	332.73	332.1	331.01	330.52	327.99
		423.5	324.01	251.82	199.48	162.44	136.91	120.1	107.4	99.666	93.748	89.985	87.715		423.5	343.51	342.37	340.22	340.22	339.66	338.83	337.71	336.9	335.22	335.3	333.47
		424	328.32	255.32	201.23	165.11	139.27	121.85	109.68	100.72	95.127	91.182	88.538		424	347.72	346.36	346.15	345.24	344.83	342.88	341.72	340.99	338.79	338.87	337.44
		424.5	331.82	258.21	204.28	166.89	141.05	123.26	110.65	102.52	96.074	92.3	89.703		424.5	352.28	351.91	349.56	348.92	348.62	347.16	347.16	345.21	343.23	342.51	341.49
		425	335.77	261.55	206.59	168.42	142.59	125.16	111.73	103.9	97.224	93.483	90.918		425	356.36	355.14	354.52	353.18	352.68	350.75	348.89	348.31	346.92	347.14	345.53
		425.5	339.92	264.26	208.24	170.72	143.76	126.16	113.09	104.83	98.137	94.765	91.779		425.5	359.33	357.88	357.58	357.95	355.47	354.79	354.13	351.95	351.33	350.32	349.69
		426	342.56	267.25	211.31	172.18	145.3	127.55	114.47	106.23	99.5	95.593	93.026		426	361.79	361.85	361.68	360.51	359.65	356.77	356.77	356.43	354.44	354.07	352.03
		426.5	345.45	270.13	212.34	173.8	147.04	128.37	115.95	106.48	100.43	96.601	93.883		426.5	366.07	364.48	364.81	363.59	362.78	361.65	359.81	360.27	357.85	357.16	355.41
		427	347.53	272.93	215.29	174.96	148.15	129.32	116.6	107.58	101.54	97.543	94.411		427	369.3	368.56	366.97	366.99	365.6	364.79	363.41	362.59	360.58	360.35	359.92
		427.5	350.5	273.53	216.62	177.38	149.58	131.16	116.99	108.35	102.13	98.223	94.783		427.5	372.33	371.57	370.27	369.66	368.14	366.83	366.13	364.85	362.47	364.26	361.24
		428	354.62	275.32	218.84	178.04	150.59	132.38	117.99	109.7	102.97	99.019	95.759		428	374.59	372.98	373.65	372.42	370.92	369.86	369.1	366.59	365.93	367.05	364.5
		428.5	357.95	277.57	219.96	179.74	151.67	133.06	119.46	110.72	103.96	99.902	96.529		428.5	378.31	375.89	376.85	374.59	373.18	372.32	371.79	369.77	368.82	367.76	367.94
		429	359.16	279.48	220.52	180.34	152.81	134.11	120.2	110.95	104.96	100.25	97.053		429	379.34	379.9	377.74	378.4	376	373.48	373.98	372.03	370.5	369.47	370.14
		429.5	361.72	280.25	222.12	181.38	153.46	133.84	120.74	112.12	105.58	101.07	97.624		429.5	381.2	382.06	379.29	378.46	378.95	376.33	375.41	374.56	372.87	371.99	371.41
		430	362.65	283.09	223.52	182.69	154.51	135.12	121.82	112.61	105.72	101.83	98.467		430	384.06	382.86	382.19	381.08	380.89	378.9	377.38	376.05	375.12	375.65	371.31
		430.5	363.87	282.97	224.45	183.85	155.03	136.38	122.14	113.1	106.42	101.75	99.444		430.5	385.4	384.73	383.68	382.52	382.29	381.22	378.63	378.83	377.13	376.59	374.73
		431	365.04	284.24	224.79	184.25	155.94	137.06	122.92	113.54	106.69	103.02	99.311		431	386.68	385.56	386.63	384.27	383.5	382.34	380.38	379.65	378.14	377.67	375.82
		431.5	366.96	285.78	226.37	184.78	156.23	137.29	122.56	113.77	107.16	102.93	99.935		431.5	388.18	388.66	386.43	386.63	384.25	383.49	382.19	381.55	379.61	379.41	376.93
		432	368.03	286.57	227.65	186	156.56	138	122.99	114.96	107.62	103.12	100.89		432	390.15	388.95	388.29	387.36	387.14	384.5	384.57	383.2	380.86	379.83	379.09
		432.5	369.55	287.36	227.84	186.46	156.88	138.64	123.57	115.01	107.98	103.81	100.71		432.5	391.41	388.97	388.67	386.98	387.37	385.95	385.35	383.99	381.24	381.29	380.39
		433	369.29	288.64	228.12	186.67	157.19	138.83	124.35	115.42	107.85	104.27	100.81		433	391.32	390.06	389.27	389	388.04	387.08	385.99	385.61	382.21	381.2	380.4
		433.5	371.04	288.85	228.65	187.03	158.13	138.84	124.73	115.47	108.72	104.24	101.3		433.5	392.08	391.23	392.25	389.46	388.35	387.5	385.76	385.17	382.99	383.43	382.14
		434	370.03	289.26	227.94	187.12	158.04	139.34	125.4	115.93	109.22	104.65	102.18		434	392.66	392.11	392.1	389.64	389.49	388.26	386.06	385.92	384.35	383.61	382.1
		434.5	370.93	290.04	229.22	187.45	158.16	139.47	125.7	115.94	109.25	105.07	101.55		434.5	393.45	391.61	392.35	389.82	389.85	387.34	386.56	385.67	383.16	382.82	381.11
		435	370.44	289.66	229.99	187.94	158.94	139.46	126.08	116.32	109.63	105.08	102.08		435	393.39	392.05	391.69	391.78	390.19	387.57	386.64	385.62	385.03	385.02	381.84
		435.5	371.24	289.85	229.09	187.5	158.69	139.74	126.02	116.18	109.33	105.79	101.75		435.5	393.35	391.38	392.38	390	388.87	387.85	388.07	386.81	384.69	383.45	383.18
		436	370.93	288.81	228.98	187.93	158.13	139.79	125.64	116.57	109.67	105.42	102.17		436	393.11	392.37	390.76	389.1	388.53	387.51	386.12	386.32	383.65	382.81	383.52
		436.5	369.94	289.37	228.88	188.21	158.7	139.68	125.75	116.52	109.78	105.26	101.73		436.5	392.91	391.05	390.12	389.31	389.09	387.12	385.85	385.43	383.2	384.27	383.18
		437	369.39	289.46	229.4	187.65	159.03	139.23	126.23	117.09	109.47	105.71	101.96		437	392.49	391.25	389.92	389.95	388.48	386.52	385.92	385.82	382.7	382.97	382.21
		437.5	369.65	288.86	229.16	187.09	159.17	139.27	125.5	116.57	109.36	104.97	102.3		437.5	391.24	391.29	390.11	389.78	387.9	385.72	385.51	384.46	382.18	382.42	381.14
		438	369.21	289.62	228.27	187.65	158.13	139.26	124.93	116.45	109.11	104.95	102.57		438	391.33	389.26	389.33	388.65	388.37	385.84	384.42	384.27	380.84	382.78	379.79
		438.5	367.61	287.7	227.44	186.74	157.95	139.54	125.08	116.09	109.17	105.11	101.68		438.5	391.14	389.06	389.12	386.89	388.05	385.64	383.47	383.28	381.08	381.59	379.26
		439	366.97	287.11	227.78	186.51	157.7	139.36	125.32	115.87	109.62	104.8	102.28		439	387.97	387.48	387.64	386.03	386.51	384.23	383.17	381.88	380.05	379.1	378.02
		439.5	366.92	285.58	227.23	186.01	157.21	138.79	125.04	116.11	109.63	104.78	101.92		439.5	387.59	386	385.45	386.08	383.97	383.58	381.93	380.56	379.43	377.75	376.53
		440	366.64	284.95	226.04	186.04	157.63	138.65	124.58	115.71	109.39	104.64	101.79		440	386.61	385.09	385.55	384.54	384.14	381.07	380.77	380.44	378.25	377.92	376.16
		440.5	363.58	283.94	225.31	184.75	157.59	138.54	124.47	115.05	109.07	104.78	101.43		440.5	386.13	384.38	383.85	383.18	382.02	380.58	379.24	379.34	377.51	376.05	375.01
		441	362.55	283.81	225.32	184.7	156.53	138.16	124.48	115.69	109.01	104.5	101.46		441	383.62	382.77	381.95	381.08	381.18	380.23	378.3	377.66	375.63	376.01	373.57
		441.5	361.84	281.95	224.53	184.69	155.79	137.82	124.3	115.24	108.97	104.54	101.67		441.5	382.23	382.59	382.14	379.95	379.48	378.49	376.47	375.44	374.42	373.73	372.62
		442	360.12	281.03	223.31	183.38	155.69	137.48	123.65	115.28	108.41	104.72	101.67		442	382.37	380	379.18	379.01	377.68	375.29	375.17	374.48	372.85	372.26	371.73
		442.5	358.06	280.22	222.4	183.37	154.81	137.71	123.43	114.81	108.14	103.98	101.18		442.5	380.54	378.25	378.08	376.38	376.61	373.48	373.45	372.62	370.71	369.89	369.41
		443	357.2	278.8	222.22	182.71	154.44	136.73	123.61	114.57	108.08	104.51	101.31		443	377.53	376.62	376.92	375.2	374.44	373.27	370.71	370.39	369.05	369.15	367.51
		443.5	355.12	277.66	220.88	182.39	154.04	136.34	123	114.66	108.3	103.76	101.14		443.5	375.58	373.68	374.52	374.3	372.46	371.44	370.19	366.83	366.92	365.95	365.66
		444	353.78	276.11	219.72	180.89	153.74	136.18	122.34	114.09	107.94	103.6	100.61		444	372.53	372.65	372.59	371.21	370.41	368.77	367.74	366.56	364.49	363.35	363.79
		444.5	352.09	275.11	219.15	179.88	153.35	135.72	122.02	114.16	107.53	103.85	101		444.5	371.82	370.96	369.81	369.37	367.93	366.54	365.23	363.76	363.05	363.12	361.45
		445	349.22	273.51	218.05	179.7	152.75	135.01	122.03	114.09	106.98	103.51	100.66		445	369.85	369.11	367.27	367.6	366.89	364.83	363.3	362.88	361.34	361.81	360.73
		445.5	346.08	272.34	216.53	178.3	152.32	134.78	121.55	113.24	106.91	103.25	100.7		445.5	367.46	366.23	366.16	365.62	363.84	362.23	362.08	360.47	358.52	357.7	357.18
		446	344.98	270.3	215.71	177.35	151.78	134.38	121.68	112.8	106.68	103.08	100.39		446	364.75	364.22	363.5	363.61	361.51	360.07	358.89	358.08	357.27	356.31	355.27
		446.5	341.59	268.87	214.58	176.75	150.56	133.53	121.18	113	106.49	102.8	100.29		446.5	362.32	361.59	360.87	359.67	357.94	357.66	357.1	355.96	356.5	353.65	353.18
		447	339.32	266.63	213.5	176.07	150.29	133.68	120.57	111.67	105.83	102.4	100.14		447	361.1	359.76	359.45	357.7	357.21	355.14	354.89	354.43	352.72	352.16	350.78
		447.5	338.34	264.25	212.54	175.85	149.21	132.75	120.15	111.71	105.65	102.04	99.365		447.5	357.92	356.71	356.56	355.19	354.28	352.92	352.24	350.88	348.68	349.07	348.17
		448	335.63	263.62	210.08	174.19	148.21	131.99	119.67	111.11	105.02	101.87	98.991		448	355.18	353.41	353.34	352.37	351.36	349.53	348.56	348.95	347.09	346.24	345.84
		448.5	333.31	261.12	209.49	172.07	147.39	131.02	118.9	110.57	104.77	101.28	98.643		448.5	352.55	350.73	351.04	349.26	348.63	347.83	346.57	345.17	344.39	343.3	341.99
		449	329.65	258.69	207.36	171.54	146.73	130.68	118.43	110.47	104.4	101.03	98.112		449	349.26	348.13	348.56	345.77	346.08	344.12	343.55	343.12	340.59	340.89	339.51
		449.5	326.84	256.42	206.02	169.97	145.92	129.48	117.68	109.69	103.82	100.44	97.767		449.5	347.01	345.9	345.4	343.51	342.69	341.27	340.65	340.52	337.56	337.84	337.34
		450	324.39	255.31	204.4	169	144.56	128.92	116.66	109.15	103.36	99.795	97.32		450	342.93	341.71	342.42	340.23	340.39	338.55	337.9	336.59	334.52	334.04	333.9
		450.5	321.34	253.2	202.62	167.11	143.13	127.9	116.23	107.93	102.4	99.146	96.037		450.5	339.76	338.08	338.07	337.21	336.23	334.87	334.43	333.86	331.19	331.43	330.14
		451	317.55	250.15	201.35	165.95	142.16	126.87	114.9	107.36	102.26	98.791	96.032		451	336.42	335.23	334.34	334.89	332.81	331.35	331.08	330.79	328.38	328.73	325.68
		451.5	314.58	246.92	197.99	165.21	140.6	125.86	114.15	106.56	101.04	97.828	95.021		451.5	332.63	331.23	330.84	329.73	328.69	327.94	327.4	326.44	324.27	324.02	323.5
		452	310.77	244.18	196.39	163.31	139.64	124.56	112.53	105.9	100.06	97.146	94.297		452	327.86	327.05	326.99	325.8	325.63	323.97	322.85	321.18	321.84	321.3	319.77
		452.5	306.62	241.07	194.06	161.01	137.98	123.77	112.04	104.9	98.945	95.862	93.331		452.5	324.98	323.88	322.48	322.21	321.76	319.29	319.34	318.37	317.18	316.2	315.21
		453	303.4	238.56	191.74	159.48	136.89	121.94	110.94	103.81	97.959	95.302	92.455		453	319.67	318.62	318.44	317.75	317.12	315.47	315.26	315.56	312.11	312.62	311.74
		453.5	298.59	235.64	189.19	157.31	135.01	120.48	109.5	102.29	97.209	93.351	91.524		453.5	315.9	315.31	314.8	313.74	313.01	311.83	310.28	310.41	307.88	307.45	307.75
		454	294.15	232.44	186.63	155.77	133.29	119.01	108.19	101.26	96.391	93.253	90.584		454	311.39	310.42	310.47	309.66	308.43	307.87	307.15	306.99	304.29	305.4	302.79
		454.5	289.93	228.95	184.69	153.72	131.22	116.92	107.31	100.26	95.338	92.069	89.82		454.5	307.44	305.41	306.25	305.1	304.11	302.46	301.77	302.71	300.01	299.75	298.76
		455	287.01	225.37	182.29	150.96	129.65	116.24	106	99.148	94.306	90.748	88.858		455	302.98	301.73	301.51	300.99	301	298.81	297.21	298.18	296.3	294.92	295.35
		455.5	281.43	222.15	178.73	149.66	128.43	114.19	104.6	97.619	92.617	89.794	87.859		455.5	299.1	296.87	296.87	295.42	295.67	294.34	293.82	292.9	291.24	290.92	290.76
		456	277.15	219.24	176.5	147.44	126.55	112.85	103.51	96.871	91.995	88.541	86.838		456	294.01	292.55	291.53	290.71	290.25	289.61	289.65	287.46	286.58	286.62	284.87
		456.5	273.36	216.27	174.03	145.62	125.2	111.85	102.18	95.627	91.101	87.719	85.377		456.5	288.82	287.77	287.86	285.97	285.75	284.73	284.52	283.76	282.97	282.52	281.03
		457	268.47	212.08	171.75	143.21	123.33	110.58	100.77	94.637	89.758	86.528	84.951		457	284.2	283.11	282.45	282.3	280.96	279.22	279.92	279.04	278.93	277.57	276.74
		457.5	263.25	209.18	168.63	141.22	121.81	108.77	99.743	93.715	88.808	86.018	84.042		457.5	279.91	278.19	277.12	277.77	275.97	274.58	275.33	273.67	274.04	273.38	272.27
		458	258.64	205.81	166.11	139.38	119.46	107.28	98.367	92.368	87.94	85.186	83.046		458	274.48	273.71	272.93	273.05	271.08	270.47	270.88	269.67	268.63	269.07	267.07
		458.5	254.81	202.52	163.81	137.15	118.09	106.13	97.312	91.136	87.053	84.163	82.156		458.5	270.24	268.95	268.84	268.15	267.21	265.19	265.51	265.58	263.65	263.88	262.44
		459	250.4	198.26	161.1	135.28	116.6	105	96.006	89.769	85.404	83.431	81.171		459	265.18	264.17	264.38	263.87	262.32	261.4	260.82	260.22	259.24	259.27	258
		459.5	245.71	195.13	158.61	132.92	115.4	104.08	95.161	89.326	84.837	82.142	80.655		459.5	260.37	259.84	259.14	258.95	258.44	256.56	256.76	256.51	254.3	254.48	252.79
		460	242.4	192.1	156.24	131.46	113.81	102.66	93.586	88.585	84.611	81.596	79.769		460	256.17	255.15	253.49	253.94	253.68	251.5	251.84	251.16	249.24	250.33	249.19
		460.5	237.39	188.74	153.94	129.4	112.23	101.18	92.521	87.326	82.96	81.03	78.686		460.5	250.92	250.34	249.27	249.94	250.06	247.42	247.3	246.53	245.77	245.67	244.91
		461	232.77	185.13	151.04	128	110.64	100.05	91.92	86.147	82.263	80.452	78.187		461	246.29	246.32	245.31	244.43	244.45	242.96	242.69	242.16	241.13	240.78	239.08
		461.5	228.02	183	149.3	125.91	109.17	98.755	91.12	85.553	82.23	79.108	77.895		461.5	242.76	241.22	241.21	239.43	239.64	238.43	237.87	237.94	236.75	236.22	235.19
		462	223.74	179.61	147.36	123.9	107.29	97.625	89.993	84.666	81.043	78.776	77.185		462	237.51	237.06	236.34	235.15	235.27	233.63	233.59	233.19	232.31	231.72	231.24
		462.5	219.66	176.15	144.39	122.01	106.79	96.955	89.297	83.833	80.598	78.301	76.491		462.5	232.52	232.12	232	231.25	230.94	229.16	229.78	228.76	227.77	227.74	226.43
		463	215.74	173.7	142.67	120.5	105.64	95.598	88.241	83.325	79.687	77.702	75.811		463	229.02	228.08	228.08	226.37	226.55	224.41	225.4	224.3	224.3	223.65	222.7
		463.5	211.66	170.29	140.86	119.1	104.45	94.883	87.645	82.965	79.267	77.36	75.552		463.5	223.62	223.5	222.82	222.65	222.23	220.24	220.08	220.07	219.96	219.44	218.1
		464	208.18	167.36	138.31	117.8	103.38	94.16	87.221	81.973	78.849	76.533	75.274		464	219.66	219.34	218.84	219.11	218.86	216.28	217.39	215.66	214.94	215.44	214.83
		464.5	204.58	164.87	136.05	116.46	102.19	93.207	86.014	81.434	78.821	76.083	75.022		464.5	215.51	215.01	214.49	215.14	213.89	213.12	213.12	212.04	211.21	210.7	211.23
		465	200.48	161.63	134.25	114.7	101.27	92.693	85.395	81.226	78.038	75.851	74.691		465	211.57	211.2	211.55	210.51	209.88	209.3	208.6	208.37	207.68	207.08	206.96
		465.5	197.34	159.13	132.19	112.66	100.29	91.369	84.864	81.358	77.938	75.488	74.336		465.5	208.44	207.22	206.36	207.24	206.56	205.83	204.72	204.22	203.17	203.26	203.38
		466	192.58	156.76	130.12	112.26	99.366	91.015	84.659	80.593	77.37	75.732	74.352		466	204.18	202.88	203.39	202.6	202.58	201.6	201.95	200.12	200.05	199.57	199.31
		466.5	189.2	154.37	128.6	111.07	98.412	90.458	83.943	80.052	77.373	75.619	74.102		466.5	200.33	199.86	199.69	198.86	198.87	197.85	197.38	196.7	196.52	196.02	195.61
		467	186.16	152.52	127.02	109.8	97.652	89.171	83.711	79.701	77.054	75.177	73.725		467	196.89	196.44	195.81	195.44	195.12	194.61	194.13	192.92	192.31	192.92	192.36
		467.5	182.36	150.28	125.63	108.9	96.716	89.296	83.697	79.836	76.964	74.967	73.717		467.5	192.52	192.22	193.01	192.04	191.58	190.49	190.53	189.67	189.66	189.17	188.6
		468	179.57	147.79	123.85	107.71	96.326	88.715	83.208	79.209	76.991	75.213	73.686		468	189.29	189.08	188.81	188.59	188.83	186.9	187.61	186.29	185.84	185.88	185.28
		468.5	176.33	145.8	122.4	106.61	95.69	88.296	83.116	79.159	76.73	75.136	73.709		468.5	186.78	185.62	185.39	185.83	184.94	183.6	184.15	183.5	182.9	181.85	181.87
		469	173.3	143.52	121.15	105.52	95.324	87.967	82.938	78.975	76.462	75.232	73.996		469	182.43	181.97	182.13	182.13	181.42	180.49	180.81	179.96	179.47	178.92	178.47
		469.5	169.62	141	119.79	105.11	94.506	88.062	82.719	78.428	76.801	75.2	73.876		469.5	178.96	178.86	179.12	178.73	177.7	177.33	177.75	176.97	176.33	176.08	176.28
		470	167.17	139.58	118.15	104.49	94.005	87.748	82.605	79.144	77.006	75.459	74.438		470	176.23	175.31	175.53	175.87	174.44	174.46	174.15	173.47	173	172.79	172.74
		470.5	164.25	136.62	116.56	103.3	93.416	87.238	82.11	79.6	76.663	75.776	74.392		470.5	172.96	172.57	172.12	173.01	171.52	171.69	170.63	170.78	170.05	169.63	169.53
		471	160.84	135.21	115.73	102.44	92.685	86.968	82.007	79.506	76.965	76.108	74.827		471	169.95	169.56	170.01	169.25	168.45	168.27	167.64	167.39	167.07	166.02	166.15
		471.5	158.08	133.66	115.17	101.75	92.823	86.589	82.489	79.482	77.552	76.196	75.474		471.5	166.82	166.65	165.91	165.72	165.23	164.54	164.48	164.05	164.11	163.32	163.23
		472	155.05	131.48	114.05	101.38	92.702	86.763	82.532	79.738	77.372	76.743	75.539		472	164	162.79	162.68	162.91	162.45	162.37	161.89	161.73	160.84	160.61	161.06
		472.5	152.49	129.75	112.39	100.88	92.5	87.353	82.479	79.916	77.963	76.723	75.787		472.5	160.86	160.04	159.99	160.07	159.63	159.54	158.39	159.27	157.55	158.41	157.69
		473	150.1	127.8	111.88	100.01	91.956	86.93	82.683	80.589	78.429	76.746	75.858		473	158.17	157.67	156.67	156.82	156.65	156.09	155.88	155.75	154.71	154.77	154.01
		473.5	146.75	126.1	110.87	99.492	91.627	86.899	82.981	80.649	78.64	77.081	76.819		473.5	154.71	154.62	155.03	153.95	154	153.3	153.23	152.9	152.24	152.4	152.04
		474	144.26	124.49	109.34	99.015	91.451	86.889	83.136	80.893	78.818	77.81	77.096		474	151.59	151.39	151.99	151.24	151.32	150.55	150.46	150.33	149.42	149.03	149.45
		474.5	141.93	122.22	108.71	98.635	91.779	86.576	83.749	81.589	79.686	78.586	77.858		474.5	149.88	148.42	148.87	148.61	148.89	147.73	147.62	147.02	146.93	147.28	147.11
		475	139.51	121.73	108.01	97.948	91.538	87.306	83.618	81.998	80.434	79.175	78.883		475	146.55	145.99	146.13	146.2	145.53	145.61	144.89	144.65	143.76	145.04	143.97
		475.5	136.32	119.75	107.55	97.703	91.475	87.663	84.552	82.528	80.997	79.894	79.089		475.5	143.38	143.47	143.86	142.87	143.12	141.65	141.9	141.91	142.1	141.58	141.73
		476	133.89	118.26	106.6	97.734	91.623	87.936	84.749	83.137	81.273	80.506	80.133		476	140.98	140.54	140.33	140.46	140.56	139.57	139.37	139.08	139.25	139.02	139.61
		476.5	131.68	117.17	105.91	97.475	91.54	88.344	85.253	83.252	82.234	81.255	80.632		476.5	138.02	138.33	137.96	138.07	137.76	137.17	137.11	137.15	136.3	135.86	135.92
		477	129.76	115.71	105.5	97.288	91.81	88.468	85.926	83.926	82.617	81.838	81.414		477	135.88	135.64	135.62	136	135.77	135.26	134.29	134.56	134.2	134.25	133.79
		477.5	127.38	113.96	104.17	96.785	91.948	88.9	86.477	84.272	83.34	82.868	82.222		477.5	133.13	132.84	133.47	133.33	133.22	132.52	132.32	132.29	131.29	131.94	132.22
		478	125.18	113.01	103.7	97.419	92.585	89.589	86.72	85.231	84.517	83.635	82.933		478	130.26	130.96	131.25	130.48	130.61	130.09	129.88	130.32	128.98	129.54	129.59
		478.5	122.88	111.69	103.36	97.354	92.477	89.717	87.288	85.985	85.096	84.389	83.838		478.5	128.32	128.48	128.61	128.08	128.13	127.61	128.02	127.32	127.07	126.73	126.52
		479	120.39	110.06	102.58	96.964	92.815	90.269	87.95	86.694	85.877	85.415	84.492		479	126.31	125.78	125.95	125.79	125.35	125.18	125.41	124.58	124.69	124.45	124.68
		479.5	118.16	109.06	102.17	96.511	93.228	90.878	88.762	87.775	87.013	86.036	85.733		479.5	123	123.21	123.65	123.5	122.84	122.61	122.65	122.93	122.49	122.14	122.4
		480	115.89	108.47	101.77	96.839	93.632	91.452	89.657	88.885	87.791	87.203	86.846		480	121.08	120.92	121	121.42	120.36	120.17	120.19	120.75	120.42	120.52	119.89
		480.5	114.3	107.17	101.61	97.006	93.994	92.03	90.421	89.607	88.433	88.68	87.952		480.5	118.81	118.67	118.22	119.12	118.79	118.01	118.36	118.57	117.57	118.07	117.86
		481	111.77	105.88	101.56	97.48	94.806	92.645	90.974	90.952	89.849	89.676	89.491		481	116.47	116.47	116.89	116.69	116.58	115.92	115.82	116.06	115.46	115.88	115.3
		481.5	110.7	105.14	100.72	97.563	95.243	93.683	92.246	91.74	91.042	90.638	90.697		481.5	114.53	114.33	114.39	114.29	114.73	113.93	113.64	113.25	113.86	113.8	114.08
		482	107.68	104.51	100.67	97.915	95.488	94.114	93.118	92.543	91.892	91.818	91.845		482	112.57	112.1	111.99	112.04	112.57	111.59	111.71	111.11	112.09	111.54	111.19
		482.5	105.4	103.38	100.53	97.891	95.982	95.407	94.079	93.913	93.405	93.612	92.935		482.5	110.13	110.36	110.44	110.39	109.7	109.4	110.07	109.32	109.35	109.75	109.28
		483	104.13	102.61	100.21	98.275	96.987	96.467	95.142	94.975	94.687	94.761	94.483		483	107.59	108.3	107.78	107.93	108.06	107.67	107.95	107.68	107.42	107.61	107.07
		483.5	102.35	101.53	100.22	98.998	98.021	97.199	96.282	96.58	95.872	95.828	95.372		483.5	105.66	106.18	105.86	105.66	106.25	106.04	105.33	105.67	105.98	105.68	104.78
		484	100.73	101.07	99.931	98.82	98.626	98.437	97.759	97.667	97.154	97.006	97.122		484	103.62	103.8	104.11	104.6	104.29	103.45	103.56	103.62	104.04	103.07	103.66
		484.5	98.76	100.36	99.84	99.584	98.475	99.57	98.803	98.804	98.782	98.621	98.33		484.5	101.89	101.74	101.64	102.17	102.11	102.04	101.93	101.88	101.69	101.68	102.05
		485	96.741	99.152	99.708	100.14	99.657	99.99	100.3	100.26	100.21	100.21	100.29		485	100.19	99.574	99.857	100.12	100.15	100.07	100.15	100.28	99.762	100.14	100.55
		485.5	95.55	98.778	99.803	101.19	100.53	101.2	101.32	101.28	101.2	101.33	101.8		485.5	97.908	97.901	98.272	98.509	98.483	98.335	97.967	98.13	97.783	97.824	98.619
		486	93.855	98.035	100.45	101.39	101.64	102.32	102.74	103.21	103.2	103.36	103.31		486	96.038	96.236	96.46	96.428	96.624	96.094	96.445	96.124	96.232	96.703	96.623
		486.5	92.386	97.081	100.4	102.04	102.73	103.81	103.89	104.44	104.86	105.08	104.63		486.5	94.571	94.508	94.924	94.52	95.324	94.483	94.283	94.988	94.768	94.641	94.772
		487	90.397	96.819	100.66	102.71	103.74	104.93	105.47	105.97	106.26	106.92	106.59		487	92.638	92.794	92.892	92.791	93.195	92.548	93.167	93.051	93.144	93.022	93.594
		487.5	88.913	96.182	100.86	103.59	105.27	106.59	107.1	107.67	108.19	108.09	108.52		487.5	90.949	90.901	91.17	91.171	91.625	91.271	91.385	91.234	91.717	90.785	91.445
		488	87.476	96.001	101.1	104.56	105.96	108.02	108.9	109.22	109.86	110.03	110.42		488	89.328	89.093	89.537	89.815	90.001	90.024	89.864	90.162	89.781	89.766	89.843
		488.5	86.043	96.117	101.15	105.09	107.17	109.42	110.32	110.71	111.35	111.47	112.07		488.5	87.5	87.605	87.956	88.117	88.107	87.991	88.22	88.116	88.051	88.401	88.124
		489	84.575	95.263	101.88	106.11	108.47	110.67	111.43	112.5	112.92	113.43	114.16		489	86.179	85.841	86.211	86.533	86.448	86.068	86.893	86.637	86.704	87.037	86.614
		489.5	83.407	94.78	102.11	107.07	109.68	112.47	113.04	115	114.96	115.14	115.77		489.5	84.75	83.858	85.134	85.005	84.954	85.173	85.284	85.193	85.491	85.737	85.112
		490	82.038	94.722	102.81	108.28	111.52	113.93	114.94	116.68	117.28	117.81	117.68		490	82.877	82.784	83.393	83.72	83.822	83.771	83.6	84.033	83.983	84.125	84.136
		490.5	80.555	94.247	103.58	109.62	112.88	115.86	116.96	118.65	118.93	119.85	119.7		490.5	81.296	81.359	81.751	82.081	82.062	82.492	82.346	82.37	82.389	82.618	82.782
		491	79.566	93.91	104.07	110.35	114.27	117.49	118.9	120.16	121.25	121.7	122.62		491	80.13	80.015	80.395	80.303	80.394	80.37	80.809	80.861	81.109	81.123	81.634
		491.5	77.908	93.601	104.11	111.63	115.57	119	119.93	122.3	123.21	123.47	124.51		491.5	78.694	78.323	79.16	78.896	79.234	79.377	79.241	79.957	80.036	79.645	79.853
		492	76.662	93.93	105.11	112.37	117.13	120.76	122.4	124.79	125.58	126.35	126.89		492	77.309	76.888	77.707	77.665	77.812	78.252	77.891	78.308	78.292	78.195	78.657
		492.5	75.518	94.044	106.34	113.78	118.92	122.74	124.54	126.36	127.66	128.54	129.05		492.5	75.149	75.914	75.999	76.008	76.78	76.739	76.8	77.201	77.622	77.686	77.758
		493	74.349	94.004	106.6	115.12	120.37	124.67	127.01	128.38	129.84	130.91	131.25		493	73.927	74.086	74.498	75.143	75.606	75.547	75.728	75.984	75.87	76.008	76.693
		493.5	73.187	93.77	107.59	116.71	122.08	126.68	129.05	130.97	132.28	133.47	133.76		493.5	72.848	72.908	73.496	73.726	74.019	74.295	74.45	74.641	74.95	75.078	75.339
		494	71.779	94.009	108.45	117.96	123.79	128.23	131.45	133.03	134.57	136.05	136.29		494	71.878	71.794	72.256	72.348	73.051	72.534	72.689	73.359	73.294	73.904	73.924
		494.5	71.06	94.142	109.01	119.52	125.67	130.27	133.72	136.1	137.73	138.67	139.1		494.5	70.715	70.506	71.237	71.101	71.713	71.614	71.775	72.15	72.345	73.07	72.754
		495	70.233	94.182	110.22	120.58	127.71	132.71	135.45	138.2	139.69	141.8	140.95		495	69.699	69.443	69.756	70.027	70.366	70.479	70.923	71.441	71.192	71.561	71.507
		495.5	69.048	94.378	111.32	122.44	129.29	134.58	138.12	140.78	141.89	143.19	144.04		495.5	68.005	68.259	68.532	68.787	69.215	69.024	69.52	69.771	69.942	70.681	70.583
		496	67.84	94.763	112.49	124.04	131.88	136.43	140.51	143.14	144.58	145.65	146.83		496	66.846	67.181	67.372	67.736	68.163	68.143	68.671	68.337	68.674	69.205	69.373
		496.5	67.169	95.016	113.22	125.76	133.74	139.09	142.26	145.38	147.3	148.51	149.5		496.5	65.815	66.202	66.303	66.497	67.099	67.076	67.453	67.677	67.825	68.19	68.713
		497	66.635	95.254	114.26	127.02	136.31	141.93	145.11	148.28	149.6	151.53	152.05		497	64.886	64.92	65.298	65.458	65.797	65.819	66.314	66.904	66.668	67.232	67.752
		497.5	65.826	95.372	115.5	129.1	137.87	144.07	147.55	150.8	152.81	154.53	154.34		497.5	63.681	63.68	64.218	64.784	65.237	64.532	65.708	66.353	65.965	66.669	67.104
		498	64.669	95.867	116.57	130.45	139.78	146.3	149.95	153.62	155.71	157.43	157.4		498	62.342	62.901	63.407	63.759	63.738	63.801	64.456	65.044	65.397	65.606	65.892
		498.5	63.477	96.459	117.99	132.5	141.7	148.51	153.43	156.62	158.34	160.04	161.15		498.5	61.558	61.681	62.221	62.446	62.693	63.128	63.502	63.685	64.369	64.281	64.774
		499	62.879	97.086	118.21	134.62	144.14	150.87	155.3	159.35	160.54	162.52	164.34		499	60.489	60.364	61.049	61.916	61.886	62.361	62.723	62.738	63.648	63.431	64.078
		499.5	62.238	97.186	120.06	136.51	146.26	153.61	157.71	161.93	164.13	165.77	166.95		499.5	59.374	59.249	60.185	60.885	60.95	61.338	61.506	62.249	62.113	62.349	63.323
		500	61.259	97.484	121.99	138.01	148.4	156.35	160.83	164.61	167.16	168.43	170.42		500	58.427	58.58	59.276	59.897	60.219	59.915	60.84	61.152	61.317	61.798	62.229
		500.5	60.606	97.931	124.14	139.96	150.96	159.39	163.88	168.21	169.93	172.45	173.26		500.5	57.28	57.41	58.146	58.444	59.33	59.193	60.049	60.492	60.663	61.129	61.178
		501	59.829	98.318	124.42	141.75	153.31	161.42	167.18	171.86	172.88	175.45	176.52		501	56.66	56.501	57.321	57.694	58.271	58.757	58.485	59.432	59.621	60.231	60.802
		501.5	58.951	98.991	125.72	143.68	155.24	164.3	169.5	174.41	176.16	178.22	179.08		501.5	55.711	55.762	56.453	56.908	57.487	57.897	58.139	58.767	58.964	59.257	59.935
		502	58.342	99.642	127.69	146.43	158.15	167.18	172.29	177.23	179.4	180.71	181.83		502	54.639	54.914	55.468	55.977	56.523	56.824	57.284	57.695	58.179	58.556	59.673
		502.5	57.89	100.46	129.5	147.91	160.96	169.46	174.95	179.87	182.7	184.58	186.4		502.5	53.748	53.88	54.716	54.911	55.93	56.079	56.58	57.043	57.654	57.75	58.651
		503	57.281	101.15	130.64	150.46	163.47	172.13	178.16	182.77	185.35	187.69	188.69		503	52.632	52.936	53.951	54.187	54.955	55.049	55.837	55.995	56.883	57.153	57.795
		503.5	56.443	101.01	132.05	152.58	165.06	174.94	181.53	185.54	189	190.99	192.26		503.5	51.98	52.029	53.049	53.47	53.918	54.443	54.837	55.379	56.111	56.538	57.198
		504	55.712	102	133.24	154.31	168.24	177.28	183.67	188.53	191.72	194.14	195.81		504	51.279	51.65	52.031	52.616	53.392	53.393	53.939	54.856	55.532	55.758	55.974
		504.5	55.273	102.43	135.12	156.3	170.37	180.2	186.61	191.86	195.58	197.57	198.35		504.5	50.372	50.826	51.312	51.983	52.802	52.607	53.352	54.233	54.444	55.032	55.462
		505	54.667	103.44	136.53	158.91	172.86	183.15	190.17	195.06	198.25	200.2	201.51		505	49.339	50.177	50.359	51.295	51.981	51.898	52.825	53.397	53.999	54.277	54.817
		505.5	54.132	103.92	137.88	160.44	175.13	185.5	193.55	197.86	201.22	203.86	205.16		505.5	48.772	49.039	49.501	50.206	50.95	51.334	51.824	52.447	53.447	54.038	54.127
		506	53.813	104.85	139.36	162.84	177.83	188.63	196.15	201.39	204.02	207.58	208.87		506	47.62	48.251	48.524	49.326	49.889	50.485	51.435	51.769	52.566	53.292	53.624
		506.5	53.128	105.48	140.73	164.85	179.79	191.96	198.48	204.12	207.2	209.76	211.58		506.5	47.262	47.42	48.021	48.834	49.523	49.671	50.643	51.185	52.069	52.568	52.967
		507	52.743	106.35	142.21	166.6	182.88	194.67	201.61	207.63	210.16	213.4	214.71		507	46.513	46.781	47.414	48.157	48.895	49.368	49.842	50.417	51.289	51.516	52.517
		507.5	52.175	106.8	143.97	168.85	185.29	196.69	204.27	209.45	213.75	216.41	217.41		507.5	45.963	46.076	46.775	47.463	48.132	48.615	49.371	49.874	50.386	51.162	51.344
		508	51.727	107.32	145.01	170.84	187.28	199.23	206.76	213.32	217.5	219.23	220.73		508	45.057	45.159	46.05	46.895	47.583	47.99	48.525	49.315	49.831	50.347	50.706
		508.5	50.901	108.24	146.89	173.3	190.28	201.91	210.01	216.6	219.74	222.73	224.24		508.5	44.319	44.544	45.334	46.097	46.872	47.28	48.013	48.546	48.986	49.818	50.531
		509	50.37	108.98	148.09	175.71	193.19	204.81	213.48	218.82	223.44	225.41	227.34		509	43.444	44.079	44.805	45.302	45.833	46.631	47.245	47.759	48.166	49.322	50.05
		509.5	49.919	109.99	149.38	176.77	195.01	206.88	216.01	221.68	226.55	228.6	230.26		509.5	42.547	43.213	43.832	44.65	45.07	45.733	46.42	47.354	48.021	48.293	49.443
		510	49.464	109.78	151.32	179.1	197.23	210.13	218.99	224.98	229.28	232	233.48		510	41.915	42.549	43.19	43.842	44.805	45.323	45.998	46.88	47.254	47.778	48.751
		510.5	48.889	110.62	152.54	181.18	199.12	212.2	221.03	228.44	232.67	234.24	237.34		510.5	41.206	41.885	42.515	43.493	44.239	44.652	45.554	45.989	46.792	47.507	48.075
		511	48.689	111.5	153.96	182.91	202.07	214.88	223.99	231.04	234.59	238.15	239.93		511	40.47	41.007	41.935	42.869	43.276	44.118	44.95	45.296	46.006	46.732	47.646
		511.5	48.261	112.26	155.73	185.24	203.88	217.77	226.66	233.16	237.77	241.01	242.41		511.5	39.852	40.431	41.233	42.278	42.817	43.312	44.159	44.868	45.619	46.131	47.232
		512	47.562	112.69	157.23	186.94	206.59	219.71	228.44	236.61	241.15	242.72	245.36		512	39.027	39.929	40.671	41.521	42.18	42.858	43.765	44.27	45.172	45.818	46.548
		512.5	47.194	113.53	158.6	188.59	209.02	222.8	231.29	239.44	242.84	246.24	248.12		512.5	38.71	39.355	40.08	40.986	41.812	42.388	43.215	43.843	44.472	45.316	45.871
		513	46.656	114.15	159.94	191.3	210.55	225.63	234.56	242.91	245.46	249.62	250.65		513	37.929	38.534	39.348	40.675	41.24	41.937	42.46	43.157	43.844	44.658	45.568
		513.5	46.449	114.89	161.2	192.65	213.16	227.8	237.54	244.99	248.83	252.11	254.25		513.5	37.259	37.926	38.616	39.892	40.321	40.955	41.893	42.44	43.225	44.164	45.187
		514	46.055	115.19	162.52	194.62	216.03	229.99	239.37	247.65	251.47	255.1	256.69		514	36.885	37.234	38.223	38.925	39.951	40.394	41.235	42.296	42.685	43.973	44.492
		514.5	45.371	115.98	163.62	196.13	217.64	231.77	241.46	249.75	253.78	257.23	259.51		514.5	35.889	36.706	37.662	38.429	39.382	40.008	40.84	41.709	42.586	43.258	44.196
		515	44.95	116.84	165.29	197.77	219.32	234.07	244.64	252.59	257.27	259.83	262.41		515	35.414	36.228	37.088	38.091	38.76	39.626	40.3	41.232	42.015	42.486	43.599
		515.5	44.576	116.84	166.22	198.65	221.61	236.98	246.6	254.63	259.35	262.08	265.1		515.5	34.892	35.653	36.637	37.611	38.322	39.197	39.688	40.857	41.324	41.997	43.056
		516	44.301	117.31	167.63	200.66	223.17	238.76	248.68	256.55	260.89	264.6	267.85		516	34.068	34.96	36.072	36.655	37.745	38.319	39.366	40.178	40.96	41.513	42.726
		516.5	43.959	118.5	168.73	201.81	224.69	240.64	251.76	258.99	263.77	268.16	269.74		516.5	33.729	34.534	35.342	36.134	37.175	38.181	38.65	39.606	40.483	41.017	42.179
		517	43.724	119.4	170.05	204.28	226.3	243.07	253.71	261	266.45	270.21	272.47		517	33.113	33.938	34.816	35.714	36.588	37.253	38.429	39.135	39.794	40.733	41.478
		517.5	43.286	119.63	171.29	206.35	228.42	245.1	255.29	262.4	268.76	272.18	274.19		517.5	32.485	33.552	34.294	35.014	36.268	36.767	37.808	38.498	39.19	40.38	41.234
		518	42.984	120.1	172.02	207.07	230.37	247.01	257.14	265.4	271.14	274.51	276.46		518	31.96	32.794	33.675	34.34	35.62	36.543	37.017	38.04	39.113	39.86	40.705
		518.5	42.504	120.19	173.02	208.83	231.85	249.09	260.17	268.53	273.45	276.79	280.12		518.5	31.27	32.043	33.179	33.95	34.999	35.79	36.555	37.696	38.509	39.268	40.229
		519	42.088	120.47	174	210.37	233.63	250.87	261.95	270.48	275.42	279.02	280.84		519	30.761	31.912	32.676	33.694	34.677	35.398	36.124	37.01	38.22	38.977	39.86
		519.5	41.775	120.79	175.15	211.77	235.01	252.17	264.2	271.83	277.71	280.93	283.65		519.5	30.172	31.29	32.463	32.941	34.073	34.906	35.853	36.616	37.683	38.468	39.576
		520	41.323	121.28	176.39	212.7	236.67	254.4	265.82	273.46	279.03	282.6	285.61		520	29.872	30.686	31.749	32.444	33.664	34.248	35.261	36.241	37.238	38.129	39.273
		520.5	41.145	121.95	176.85	214.21	238.45	254.94	267.43	275.91	281.19	284.78	287.77		520.5	29.344	30.059	31.244	32.034	32.976	33.956	35	35.933	36.778	37.44	38.454
		521	40.765	122.2	178.07	215.07	240.51	257.24	268.86	277.9	283.7	286.91	289.9		521	28.861	29.503	30.831	31.649	32.506	33.57	34.58	35.375	36.187	37	37.921
		521.5	40.337	122.97	178.96	216.61	241.4	259.81	271.83	279.67	284.81	288.37	291.69		521.5	28.3	29.361	30.257	31.282	32.022	33.16	33.93	34.761	35.869	36.816	37.577
		522	40.048	123.66	179.83	217.93	242.82	261.14	272.86	281.48	285.79	289.79	292.99		522	27.955	28.519	29.793	30.808	31.625	32.708	33.413	34.593	35.382	36.369	37.193
		522.5	39.699	123.23	180.3	218.19	244.88	262.8	273.69	282.98	287.53	291.98	294.79		522.5	27.274	28.074	29.187	30.074	31.31	31.95	32.971	34.335	35.229	35.68	36.86
		523	39.471	123.76	180.72	220.05	245.35	263.76	275.36	285	289.55	294.39	296.33		523	26.801	27.632	28.774	29.733	30.682	31.643	32.398	33.745	34.804	35.427	36.586
		523.5	39.051	124.4	181.94	220.59	246.69	265.04	276.36	286.09	290.56	295.45	298.25		523.5	26.411	27.199	28.387	29.434	30.349	31.101	32.125	33.228	34.421	34.932	36.178
		524	38.778	124.62	182.69	221.93	247.27	265.38	278.52	286.98	292.27	296.8	299.61		524	26.091	26.492	27.638	28.913	29.797	30.775	31.752	32.855	33.655	34.778	35.704
		524.5	38.478	125.26	183.05	222.91	248.4	267.44	279.92	288.62	294.21	298.93	300.26		524.5	25.663	26.493	27.474	28.668	29.41	30.556	31.338	32.435	33.37	34.337	35.275
		525	38.255	124.67	183.57	223.76	248.85	267.6	280.79	289.39	295.46	300.13	302.43		525	25.092	25.78	26.89	28.186	29.294	29.84	31.14	32.139	33.046	33.726	34.724
		525.5	37.981	124.85	183.9	224.03	250.32	268.99	281.22	291.24	296.14	300.77	303.32		525.5	24.619	25.567	26.648	27.743	28.731	29.404	30.615	31.75	32.752	33.688	34.507
		526	37.86	125.54	184.42	224.89	251.82	270.2	283.12	292.77	297.38	300.99	305.17		526	24.003	25.025	26.243	27.301	28.281	29.062	30.25	31.354	32.002	33.253	34.102
		526.5	37.194	125.12	185.09	225.33	251.89	271.18	283.85	293.22	298.94	303.51	305.7		526.5	23.691	24.626	25.84	26.801	27.972	28.388	29.814	30.889	31.669	32.727	34.048
		527	37.015	125.51	185.47	226.52	253.03	271.87	284.72	293.26	299.59	303.89	307.29		527	23.2	24.152	25.315	26.471	27.469	28.3	29.312	30.348	31.361	32.414	33.602
		527.5	36.939	125.57	186.02	227.35	253.47	273.15	284.86	294.56	300.19	304.98	308		527.5	22.801	23.765	25.063	25.756	27.44	28.135	29.197	29.924	30.987	32.152	33.006
		528	36.475	126.11	186.27	227.78	253.89	273.29	285.99	295.67	302.18	306.65	308.79		528	22.37	23.482	24.634	25.625	27.026	27.616	28.813	29.654	30.588	31.758	32.865
		528.5	35.995	125.64	186.56	227.95	255.12	273.98	285.9	296.18	301.88	305.65	308.92		528.5	21.889	22.881	24.139	25.134	26.359	27.29	28.274	29.356	30.354	31.114	32.566
		529	35.892	125.71	187.05	228.19	255.4	274.62	287.77	296.01	303.18	307.52	310.73		529	21.594	22.494	23.975	24.899	25.954	26.693	27.905	29.053	30.042	31.001	32.074
		529.5	35.36	125.87	187.18	228.32	255.91	274.39	287.69	298.52	302.8	308.44	309.91		529.5	21.128	22.292	23.51	24.57	25.539	26.424	27.746	28.45	29.719	30.73	31.762
		530	35.187	125.95	187.03	228.2	255.61	274.56	288.33	297.47	303.76	308.85	310.79		530	20.757	21.955	23.147	24.119	25.141	26.175	27.506	28.255	29.362	30.302	31.308
		530.5	35.145	125.6	187.8	229.1	255.64	275.24	288.83	298.1	304.01	308.44	310.58		530.5	20.429	21.624	22.588	23.802	25.115	25.986	27.131	27.839	28.908	29.651	30.919
		531	34.942	126.04	187.09	229.23	256.26	276.36	288.84	298.8	304.4	308.53	312.35		531	20.083	21.115	22.218	23.493	24.497	25.558	26.488	27.558	28.767	29.492	30.799
		531.5	34.546	125.24	187.42	230.17	256.64	276.2	288.89	298.92	305.75	309.02	312.89		531.5	19.584	20.729	22.066	23.199	24.208	25.149	26.235	27.395	28.43	29.195	30.069
		532	34.33	125.04	187.76	229.44	256.92	276.82	288.91	299.16	306.1	308.5	312.63		532	19.281	20.349	21.624	22.685	23.939	24.643	25.832	27.042	28.103	29.056	29.915
		532.5	33.812	125.45	187.69	229.35	256.39	276.21	290.05	299.02	306.52	309.22	313.58		532.5	18.885	19.947	21.409	22.284	23.437	24.497	25.56	26.729	27.62	28.875	29.593
		533	33.609	125.63	188.06	228.72	256.85	277.08	290.21	299.98	306.19	309.98	313.76		533	18.738	19.72	20.874	22.041	23.017	24.292	25.059	26.135	27.261	28.313	29.224
		533.5	33.218	125.14	186.89	229.04	256.89	276.42	290.1	298.77	305.32	309.67	312.31		533.5	18.3	19.469	20.451	21.675	22.748	24.013	25.029	25.922	26.832	27.719	28.964
		534	33.083	124.32	186.47	228.65	256.35	277.04	289.44	299.63	305.57	309.33	312.7		534	17.82	18.896	20.136	21.407	22.368	23.371	24.48	25.684	26.655	27.492	28.577
		534.5	32.743	124.59	186.96	228.43	257.52	276.99	288.83	299.4	305.12	310.13	311.94		534.5	17.603	18.951	19.74	21.17	21.952	23.003	24.33	25.301	26.216	27.441	28.292
		535	32.429	124.42	185.65	228.11	256.49	275.84	288.85	298.82	304.19	309.96	312.24		535	17.34	18.419	19.595	20.704	21.69	22.778	23.886	25.046	25.873	26.811	27.986
		535.5	32.001	123.62	186.2	227.95	256.7	275.3	288.56	299.16	304.62	309.11	310.95		535.5	16.991	18.163	19.37	20.493	21.501	22.528	23.537	24.764	25.528	26.68	27.825
		536	32.025	123.67	185.53	228.65	256.24	275.38	287.64	298.37	303.55	308.36	311.26		536	16.816	17.951	18.828	20.106	21.153	22.187	23.035	24.395	25.35	26.269	27.483
		536.5	31.963	123.28	184.75	227.79	254.71	274.45	288.77	297.55	303.87	307.87	311.1		536.5	16.394	17.544	18.574	19.684	20.845	22.001	22.91	24.038	25.006	26.273	27.094
		537	31.482	123.11	184.82	227.51	254.62	274.12	287.73	297.59	303.57	307.05	310.55		537	16.003	17.181	18.232	19.444	20.476	21.594	22.657	23.576	24.671	25.815	26.655
		537.5	31.107	122.92	184.84	227.08	255.23	273.61	286.77	296.56	303.06	306.74	309.93		537.5	15.773	16.95	18.053	19.114	20.076	21.161	22.371	23.448	24.318	25.389	26.565
		538	30.89	122.52	184.45	226.31	254.2	271.9	285.62	294.87	302.53	306.21	308.92		538	15.414	16.677	17.914	18.954	19.862	20.903	21.968	23.095	23.899	25.03	26.136
		538.5	30.75	121.39	183.67	225.55	253.15	272.18	284.73	295.06	301.04	306.04	308.67		538.5	15.239	16.296	17.517	18.696	19.632	20.736	21.535	22.911	23.713	24.692	25.587
		539	30.446	121.39	183.07	224.42	252.46	271.95	284.02	294.94	300.48	304.33	307.51		539	14.915	16.024	17.286	18.305	19.353	20.368	21.334	22.419	23.39	24.707	25.456
		539.5	30.173	121.33	182.56	224.28	251.31	271.11	283.29	294.55	300.25	304.26	306.09		539.5	14.695	15.708	16.775	18.069	19.017	20.017	21.181	22.019	23.233	24.186	25.109
		540	29.653	120.33	182.07	223.37	250.97	269.59	283.49	292.95	298.8	302.66	305.49		540	14.483	15.509	16.613	17.812	18.772	19.792	20.931	21.778	22.674	23.819	24.85
		540.5	29.559	119.85	180.82	222.74	249.79	268.85	282.23	291.41	297.96	301.87	304.54		540.5	14.187	15.303	16.289	17.497	18.643	19.569	20.57	21.543	22.468	23.664	24.74
		541	29.235	119.15	180.14	221.68	249.03	267.65	280.18	290.76	295.9	299.95	303.84		541	13.735	14.937	16.163	17.175	18.278	19.18	20.328	21.225	22.35	23.402	24.333
		541.5	29.105	118.84	180.01	220.58	247.85	267.17	279.6	289.57	295.49	298.56	302.96		541.5	13.547	14.683	15.823	16.835	17.972	19.161	19.936	21.096	22.096	23.024	24.135
		542	28.744	118.2	178.48	220.28	247.13	266.6	279.34	288.09	294.07	297.77	300.35		542	13.348	14.396	15.586	16.69	17.891	18.593	19.798	20.956	21.75	22.632	23.57
		542.5	28.499	117.59	177.27	218.79	246.36	265.53	277.98	286.91	293.52	296.93	298.74		542.5	13.092	14.175	15.282	16.318	17.435	18.384	19.499	20.462	21.398	22.629	23.306
		543	28.287	116.88	176.84	217.79	244.21	263.7	276.41	285.56	291.5	296.18	298.38		543	12.707	13.768	14.974	16.129	17.03	18.079	19.304	20.146	21.4	22.126	23.266
		543.5	27.779	116.37	176.82	217.12	244.7	262.34	275.48	283.98	290.69	293.89	296.89		543.5	12.55	13.668	14.827	15.928	16.887	17.97	19.007	19.837	20.864	21.86	22.878
		544	27.705	115.94	175.13	215.15	241.95	261.09	273.82	282.57	289.07	292.73	295.05		544	12.42	13.472	14.704	15.56	16.735	17.679	18.813	19.639	20.537	21.826	22.493
		544.5	27.501	114.78	174.32	214.57	241.45	259.19	272.13	281.21	286.83	290.91	293.72		544.5	12.2	13.225	14.326	15.364	16.396	17.518	18.367	19.444	20.306	21.451	22.367
		545	27.277	113.98	172.83	213.5	239.59	258.08	270.14	279.73	285.89	290.67	292.76		545	11.863	12.991	14.078	15.133	16.136	17.251	18.227	19.318	20.037	21.179	22.148
		545.5	27.067	113.46	172.47	212.29	238.15	257.24	268.58	277.26	283.99	288.69	290.97		545.5	11.726	12.812	13.914	15.003	15.917	16.974	17.791	18.951	19.866	20.76	21.785
		546	26.744	112.81	171.1	211.13	237.26	254.79	267.87	276.46	282.62	287.43	288.42		546	11.58	12.568	13.634	14.795	15.741	16.816	17.628	18.585	19.604	20.591	21.427
		546.5	26.377	112.2	169.94	209.75	235.27	254.02	265.94	274.66	281.89	284.71	287.39		546.5	11.304	12.379	13.399	14.392	15.575	16.437	17.413	18.519	19.426	20.457	21.137
		547	26.216	111.33	168.88	208.34	233.92	252.17	264.44	273.47	279.71	282.9	285.46		547	11.139	12.141	13.266	14.281	15.238	16.231	17.187	18.055	19.148	20.232	21.064
		547.5	25.764	110.68	167.76	207.21	232.49	249.94	262.12	270.56	278.02	280.42	283.64		547.5	10.899	11.876	12.87	14.134	14.984	15.861	16.95	17.868	18.834	19.782	20.725
		548	25.608	109.44	166.81	205.56	230.89	248.91	260.76	269.4	275.78	278.7	282.43		548	10.76	11.754	12.695	13.723	14.722	15.658	16.852	17.719	18.635	19.33	20.569
		548.5	25.515	109.18	165.96	204.48	229.67	246.96	258.27	268.52	274.62	277.42	279.92		548.5	10.45	11.584	12.521	13.432	14.495	15.334	16.635	17.52	18.441	19.191	20.376
		549	25.277	108.84	164.84	203.69	227.86	246.15	257.2	266.78	271.11	275.31	277.83		549	10.258	11.327	12.418	13.263	14.406	15.258	16.317	17.145	18.113	19.111	19.984
		549.5	25.06	107.58	164.11	201.23	226.81	243.86	255.8	264.17	269.9	273.94	276.24		549.5	10.206	11.145	12.206	13.042	14.192	15.196	16.111	16.947	17.972	18.833	19.826
		550	24.858	106.71	162.46	199.92	223.73	241.9	253.6	262.32	267.92	270.91	274.19		550	9.9848	10.785	11.997	12.796	14.014	14.87	15.828	16.759	17.617	18.503	19.387
		550.5	24.649	106.13	160.54	198.46	222.95	239.66	252.31	260.58	266.32	269.42	272.43		550.5	9.7491	10.712	11.88	12.675	13.767	14.61	15.738	16.676	17.373	18.323	19.377
		551	24.387	104.75	159.55	196.85	220.79	238.73	250.26	258.36	263.65	267.51	270.4		551	9.5422	10.592	11.458	12.659	13.547	14.22	15.434	16.269	17.158	18.056	18.988
		551.5	23.98	104.1	159.11	195.24	219.09	236.7	247.97	255.73	262	265.62	268.76		551.5	9.4156	10.416	11.317	12.351	13.386	14.227	15.166	15.962	16.941	17.955	18.823
		552	24.063	103.27	157.99	193.72	218.05	235.04	245.72	254.46	259.55	264.37	266.52		552	9.225	10.307	11.215	12.198	13.154	14.16	14.914	15.721	16.742	17.632	18.591
		552.5	23.777	102.24	155.88	192	216.07	232.82	244.16	252.64	257.15	261.85	263.95		552.5	9.0948	10.004	10.934	11.854	13.019	13.779	14.58	15.657	16.367	17.419	18.197
		553	23.46	101.74	154.78	191.29	213.54	230.52	243.34	249.61	255.45	259.25	261.88		553	8.8292	9.7661	10.867	11.864	12.731	13.647	14.474	15.422	16.25	17.061	18.12
		553.5	23.041	100.71	152.99	189.02	212.11	228.78	240.68	247.82	253.73	256.74	259.25		553.5	8.6319	9.6584	10.766	11.684	12.639	13.252	14.356	15.142	16.091	16.978	17.87
		554	22.828	99.836	152.32	187.18	210.01	227.09	237.91	246.22	250.9	255.22	257.05		554	8.4623	9.5038	10.501	11.416	12.379	13.189	14.066	14.869	15.876	16.74	17.469
		554.5	22.6	99.052	150.8	185.77	208.81	224.68	235.83	243.75	248.87	252.27	255.51		554.5	8.4648	9.3166	10.42	11.248	12.088	13.057	13.794	14.747	15.481	16.416	17.357
		555	22.329	97.806	149.3	184.53	207.01	223.19	233.84	241.83	247.01	249.72	253.07		555	8.2316	9.1388	10.125	11.059	12.128	12.908	13.632	14.517	15.327	16.34	17.14
		555.5	22.319	96.643	147.58	182.17	205.17	221.52	232.36	240.69	244.83	248.34	250.8		555.5	8.2209	8.9434	9.8755	10.982	11.902	12.596	13.581	14.526	15.326	16.198	16.933
		556	22.018	96.11	146.69	180.96	203.68	219.12	229.5	237.7	241.99	245.82	249		556	7.9639	8.9435	9.7589	10.724	11.542	12.412	13.276	14.236	14.951	15.782	16.784
		556.5	21.566	95.16	144.99	178.76	200.78	217.15	227.15	235.27	240.51	243.47	246.05		556.5	7.731	8.6236	9.6731	10.547	11.341	12.369	13.047	13.874	14.729	15.659	16.423
		557	21.468	94.238	143.53	177.36	198.95	215.05	225.02	232.86	238.19	240.94	243.24		557	7.6729	8.4821	9.4652	10.194	11.155	12.171	12.925	13.61	14.554	15.339	16.2
		557.5	21.069	93.611	142.1	175.58	197.52	212.96	223.99	230.64	235.62	238.71	241.13		557.5	7.4238	8.4113	9.385	10.211	11.015	11.734	12.757	13.512	14.318	15.219	15.856
		558	21.007	92.32	141.13	173.57	195.9	211.53	220.85	228.7	232.9	237.57	239.22		558	7.3485	8.2347	9.0996	9.9994	10.967	11.645	12.42	13.402	14.158	14.999	15.667
		558.5	20.679	91.251	139.92	172.04	193.66	208.45	217.87	226.32	229.86	234.62	236.56		558.5	7.1748	8.0461	9.0781	9.7724	10.758	11.452	12.243	13.261	13.877	14.841	15.563
		559	20.719	90.387	137.87	170.68	192.03	206.24	216.15	224.43	228.26	231.48	234.02		559	7.1876	7.7814	8.9341	9.755	10.574	11.304	12.165	13.021	13.901	14.596	15.223
		559.5	20.26	89.732	136.62	168.48	189.24	204.22	214.24	221.3	226.44	229.28	232.54		559.5	7.0826	7.8132	8.6813	9.5488	10.311	11.232	11.848	12.712	13.603	14.356	15.174
		560	19.99	88.65	135.65	166.94	187.62	202.78	211.41	218.77	223.98	227.67	229.2		560	6.871	7.7302	8.5588	9.2738	10.05	10.955	11.615	12.563	13.25	14.254	14.954
		560.5	19.783	87.501	134	165.65	186.25	200.5	209.49	217.28	221.54	224.28	226.88		560.5	6.7433	7.6834	8.4707	9.2367	10.094	10.917	11.619	12.565	13.011	14.093	14.807
		561	19.628	86.535	132.7	163.85	184.15	197.91	207.34	215.04	219.77	223.31	224.54		561	6.611	7.4788	8.2832	9.0487	9.9352	10.713	11.396	12.183	12.823	13.807	14.638
		561.5	19.469	86.204	131.12	161.97	182.12	195.33	205.03	212.72	217.18	220.31	223.12		561.5	6.4464	7.3623	8.2588	9.0774	9.6973	10.597	11.349	12.069	12.714	13.656	14.187
		562	19.199	85.052	129.87	159.98	179.88	193.41	203.75	209.77	214.88	218.34	219.21		562	6.4042	7.3013	8.0621	8.9057	9.6291	10.291	11.192	11.946	12.559	13.453	13.997
		562.5	18.955	84.1	128.1	158.21	178.16	191.61	201.39	207.53	212.18	215.79	216.9		562.5	6.1984	7.0175	7.9287	8.6599	9.4211	10.144	10.997	11.739	12.403	13.284	13.854
		563	18.703	83.413	127.03	156.58	175.73	189.02	198.82	205.61	209.63	213.34	215.14		563	6.1467	6.8561	7.7465	8.5094	9.2871	10.118	10.771	11.503	12.276	13.012	13.671
		563.5	18.623	82.105	125.27	154.28	173.93	187.04	196.53	203.57	207.26	210.91	212.31		563.5	5.9984	6.7766	7.5973	8.3206	9.1924	9.8931	10.687	11.441	12.149	12.753	13.459
		564	18.238	81.256	124.01	152.43	172.17	185.82	194.27	201.8	205.1	208.4	210.15		564	5.8805	6.6926	7.5453	8.1468	8.9195	9.7228	10.388	11.204	11.84	12.592	13.272
		564.5	17.998	80.323	123.01	151.42	169.33	183.21	192.48	198.89	203.17	206.35	207.69		564.5	5.8795	6.5866	7.403	8.1441	8.8673	9.6303	10.337	11.026	11.717	12.387	13.15
		565	17.749	79.334	121.36	149.35	168.58	181.07	189.61	196.5	200.82	203.99	205.14		565	5.7225	6.4545	7.2779	8.0293	8.7949	9.4642	10.083	10.955	11.5	12.191	12.961
		565.5	17.633	78.415	120.02	147.9	166.51	179.14	187.9	193.64	198.58	201.12	202.81		565.5	5.5433	6.3724	7.2505	7.849	8.6968	9.3503	9.9173	10.843	11.455	12.032	12.759
		566	17.505	77.453	119.02	146.19	164.41	177.02	185.85	191.7	195.6	198.84	200.3		566	5.4522	6.2375	6.97	7.8195	8.4514	9.1785	9.9321	10.607	11.245	11.999	12.498
		566.5	17.153	76.574	116.79	144.58	161.4	175.16	183.43	189.6	193.65	196.61	198.19		566.5	5.4655	6.0661	6.8924	7.5718	8.332	8.9965	9.7884	10.303	11.005	11.695	12.364
		567	16.864	75.682	115.71	142.36	159.64	173.16	181.08	187.73	191.55	194.16	196.13		567	5.3306	5.9953	6.8777	7.4838	8.0923	8.9262	9.5236	10.283	10.78	11.502	12.353
		567.5	16.825	74.725	114	140.96	158.23	170.84	179.21	184.47	188.79	191.42	193.07		567.5	5.2248	5.8383	6.7369	7.4184	8.0148	8.7371	9.3796	10.102	10.68	11.238	12.11
		568	16.563	74.225	112.15	139.42	156.31	168.64	176.75	182.19	186.79	188.41	191.27		568	5.2143	5.7502	6.5337	7.2948	8.0489	8.5843	9.1736	9.8994	10.651	11.335	11.884
		568.5	16.395	73.114	111.28	137.36	154.1	166.48	174.25	181.18	184.59	186.81	189.02		568.5	5.0027	5.6895	6.3815	7.2116	7.8049	8.3772	9.0611	9.5513	10.44	11.1	11.604
		569	16.306	72.485	110.19	135.91	152.19	164.62	171.88	178.27	182.42	184.7	186.67		569	4.922	5.6211	6.2782	7.03	7.7045	8.2429	9.0079	9.5721	10.226	10.89	11.591
		569.5	15.968	71.198	108.41	134.14	150.31	163.01	169.76	176.48	180.54	182.68	184.24		569.5	4.8615	5.5002	6.154	6.8376	7.5207	8.212	8.9114	9.3918	10.118	10.665	11.356
		570	15.893	70.488	107.12	132.51	148.26	160	167.82	173.98	177.65	180.53	181.47		570	4.7764	5.4234	6.1094	6.72	7.3524	8.1297	8.7202	9.2182	9.8339	10.634	11.077
		570.5	15.602	69.235	105.91	130.21	146.82	158.45	166.24	171.33	175.5	178.02	179.07		570.5	4.6321	5.3297	6.101	6.693	7.2501	7.9396	8.5686	9.1632	9.7357	10.347	10.864
		571	15.445	68.372	104.64	128.71	144.76	155.85	163.64	168.54	172.95	176.04	177.35		571	4.5469	5.1251	5.9694	6.4947	7.2172	7.8888	8.4192	9.0423	9.6593	10.294	10.809
		571.5	15.168	67.829	103.24	127.06	142.82	153.59	161.69	167.36	170.28	173.52	175.06		571.5	4.4951	5.0893	5.7944	6.4446	7.1436	7.6755	8.3091	8.8432	9.3527	10.071	10.581
		572	14.972	67.153	101.58	125.88	141.03	151.97	159.84	165.24	168.55	171.2	172.77		572	4.3899	5.0842	5.7463	6.2691	6.9891	7.4224	8.1002	8.8641	9.3567	9.8832	10.625
		572.5	14.789	65.914	100.8	123.97	138.97	150.23	157.64	162.79	166.27	168.43	170.41		572.5	4.2409	4.9098	5.6321	6.271	6.8087	7.3041	7.8468	8.5685	9.2246	9.7751	10.5
		573	14.561	64.726	98.72	122.43	137.24	148.04	155.39	160.42	164.14	166.61	168.16		573	4.182	4.8938	5.5205	6.254	6.8141	7.2458	7.8097	8.3621	9.2438	9.7622	10.15
		573.5	14.381	63.966	97.707	120.51	135.43	146.56	153.42	158.28	161.81	164.02	165.79		573.5	4.1148	4.6791	5.4101	6.081	6.6544	7.1142	7.8675	8.3637	8.9238	9.4887	9.9226
		574	14.267	63.159	96.095	119.25	133.73	143.69	151.1	156.06	159.26	162.14	163.53		574	4.0637	4.6727	5.3463	5.8724	6.5093	7.056	7.6028	8.1687	8.6957	9.3464	9.8044
		574.5	13.929	62.053	94.481	117.05	132.04	141.94	149.53	154.1	157.76	159.76	161.09		574.5	3.9992	4.5789	5.2892	5.735	6.3932	6.9026	7.6041	8.0928	8.6073	9.2708	9.6512
		575	13.845	61.724	93.332	115.93	130.35	140.37	147.31	152.19	155.22	157.53	159.34		575	3.8916	4.471	5.154	5.6802	6.2965	6.7939	7.3468	7.8875	8.4619	9.0583	9.446
		575.5	13.64	60.605	92.197	114.19	128.57	138.26	145.36	149.84	152.54	155.49	156.43		575.5	3.8928	4.4537	5.0456	5.5608	6.1952	6.6729	7.2547	7.7676	8.3728	8.8938	9.2927
		576	13.341	60.06	91.247	112.8	126.41	136.45	143.04	147.93	151.31	152.89	154.43		576	3.757	4.3343	4.9391	5.4984	6.0483	6.5066	7.0609	7.6577	8.2692	8.7656	9.1674
		576.5	13.096	59.374	90.147	111.04	124.9	134.29	141.43	146.51	148.69	150.96	152.04		576.5	3.7115	4.1987	4.8751	5.4258	5.9312	6.4496	7.021	7.6035	8.1356	8.7146	9.0462
		577	12.999	58.151	89.125	109.62	122.95	132.68	139.19	143.91	146.88	148.35	150.34		577	3.6177	4.2084	4.7557	5.4211	5.9208	6.3883	6.9489	7.4289	7.9684	8.5326	9.059
		577.5	12.862	57.387	87.811	107.75	121.17	130.8	137.28	141.72	144.76	147.28	147.87		577.5	3.5286	4.1442	4.6805	5.2577	5.7795	6.235	6.7817	7.3312	7.7264	8.3454	8.8192
		578	12.646	56.633	86.329	106.31	119	128.48	135.19	139.82	142.53	145.1	146.04		578	3.4324	4.0066	4.6316	5.132	5.6539	6.1134	6.6975	7.2413	7.6479	8.1876	8.7367
		578.5	12.675	55.68	85.106	104.92	117.99	127.67	133.51	137.74	140.43	142.77	144.05		578.5	3.4402	3.9531	4.5628	5.135	5.5839	6.0046	6.5774	7.0657	7.6273	8.0893	8.5085
		579	12.311	54.947	84.037	102.98	116.79	125.58	131.74	135.66	138.47	140.47	142.07		579	3.3631	3.8893	4.4334	4.9992	5.505	6.0077	6.5938	6.9447	7.4851	7.8228	8.4332
		579.5	12.226	54.165	82.67	101.75	114.53	123.39	129.8	134.13	136.29	138.67	139.78		579.5	3.3023	3.7947	4.4377	4.856	5.5118	5.7625	6.4242	6.7647	7.3331	7.7725	8.2577
		580	12.076	53.597	81.248	100.33	112.79	121.84	127.67	131.83	135.06	136.45	137.47		580	3.2483	3.7547	4.3191	4.7906	5.4425	5.7516	6.3117	6.703	7.2168	7.7052	8.1567
		580.5	11.847	52.592	80.269	98.86	111.54	119.99	126.02	129.66	133.14	134.79	135.95		580.5	3.16	3.6384	4.264	4.7414	5.2359	5.6778	6.1441	6.6211	7.0788	7.5221	8.0685
		581	11.682	51.865	79.283	97.846	109.55	118.29	124.22	127.95	130.54	132.5	133.57		581	3.0948	3.5907	4.2034	4.6545	5.1964	5.6017	6.0443	6.5594	6.9212	7.5263	7.9116
		581.5	11.525	51.192	77.603	96.188	107.85	116.32	122.11	126.36	129.13	130.42	132.22		581.5	3.0597	3.6362	4.0184	4.5281	5.0548	5.4087	5.9463	6.5198	6.7392	7.3266	7.8187
		582	11.361	50.374	76.487	94.861	106.63	114.88	120.51	124.65	127.45	128.7	129.73		582	3.077	3.5781	3.9301	4.3867	4.9443	5.332	5.8777	6.341	6.6966	7.1547	7.6283
		582.5	11.19	49.7	75.681	93.649	105.42	113.29	118.66	122.62	125.4	127.35	128.35		582.5	2.9868	3.4461	3.9571	4.3622	4.8677	5.3039	5.8122	6.218	6.7665	7.0289	7.4723
		583	11.057	49.237	74.482	92.27	103.55	111.33	117.35	120.55	123.09	125.05	126.72		583	2.8767	3.3336	3.8807	4.324	4.7527	5.2568	5.5687	6.0974	6.5736	6.9658	7.4804
		583.5	10.882	48.086	73.54	90.794	102.19	110.51	115.31	119.46	121.75	123.39	124.72		583.5	2.9453	3.2343	3.8049	4.3063	4.6951	5.0634	5.5168	6.0192	6.5125	6.8128	7.4014
		584	10.71	47.744	72.592	89.606	100.72	108.8	112.72	117.63	119.66	121.58	122.64		584	2.8389	3.2595	3.7348	4.2564	4.5461	5.0046	5.5402	5.8797	6.3415	6.7681	7.1467
		584.5	10.572	46.949	71.412	88.285	98.964	106.91	111.5	115.65	117.75	119.98	120.89		584.5	2.7655	3.1846	3.5998	4.1059	4.4509	5.0029	5.2907	5.7893	6.2563	6.5169	7.0485
		585	10.466	46.301	70.469	86.827	97.69	104.75	110.11	113.89	116.41	118	118.8		585	2.7136	3.1699	3.5087	4.076	4.3749	4.9041	5.2876	5.7179	6.1228	6.4058	6.9057
		585.5	10.232	45.239	69.251	85.438	96.406	103.45	108.82	112.09	114.28	116.29	117.25		585.5	2.6573	3.0491	3.5277	3.9752	4.3616	4.779	5.1476	5.5902	6.0181	6.2792	6.8813
		586	10.093	44.719	68.054	84.244	95.109	102.04	107.09	110.35	112.79	114.32	115.65		586	2.5929	2.9852	3.5044	3.8606	4.2839	4.7296	5.1502	5.544	5.9334	6.2762	6.7246
		586.5	9.9173	43.87	67.212	82.872	93.504	100.85	105.51	109.05	111.36	112.9	113.46		586.5	2.5987	3.0011	3.4213	3.8185	4.2885	4.605	5.0756	5.4943	5.8597	6.2009	6.5683
		587	9.8314	43.506	65.96	81.773	92.447	99.015	104.33	107.05	109.76	110.92	112.25		587	2.467	2.8972	3.3569	3.6958	4.1036	4.5232	4.9657	5.2789	5.7993	6.0014	6.5764
		587.5	9.7878	42.974	65.264	80.701	90.427	97.577	102.38	105.7	108.25	109.71	110.42		587.5	2.4315	2.8796	3.2126	3.6505	4.0596	4.5062	4.8046	5.2163	5.5597	5.9632	6.315
		588	9.6699	42.13	64.142	79.253	89.162	95.949	100.79	103.98	106.3	108.04	108.63		588	2.4522	2.8258	3.2689	3.6913	4.0103	4.4557	4.8863	5.0749	5.6074	5.8819	6.2089
		588.5	9.4586	41.583	63.238	78.141	87.58	94.783	99.117	102.19	104.73	106.14	107.2		588.5	2.4067	2.7763	3.194	3.6355	4.0041	4.4113	4.6833	5.0718	5.4966	5.8453	6.0905
		589	9.3682	40.985	62.25	77.148	86.082	93.632	97.705	100.79	103.21	104.87	105.55		589	2.391	2.7349	3.1358	3.5036	3.881	4.2207	4.6039	5.0187	5.4123	5.7841	5.9917
		589.5	9.149	40.373	61.621	75.719	85.276	92.252	96.325	99.58	101.96	102.69	104.62		589.5	2.2566	2.688	3.0768	3.4505	3.7666	4.2153	4.6004	4.8875	5.3003	5.6235	5.8781
		590	8.9827	39.899	60.821	75.034	84.472	90.7	94.542	97.967	100.41	101.58	102.57		590	2.2488	2.6823	2.9915	3.431	3.7898	4.0088	4.4982	4.8349	5.209	5.5004	5.886
		590.5	9.0166	39.318	59.645	73.742	82.448	89.297	93.026	96.674	98.691	100.03	101.07		590.5	2.2153	2.6178	3.0229	3.3629	3.7045	4.0555	4.3484	4.7718	5.1107	5.4629	5.8498
		591	8.7743	38.631	58.894	72.85	81.404	88.008	91.989	95.272	97.373	99.04	99.45		591	2.1619	2.5586	2.9909	3.2394	3.6488	4.0423	4.3649	4.7692	5.0841	5.3691	5.7666
		591.5	8.7837	37.795	57.952	71.588	80.507	86.45	90.441	93.75	95.651	97.197	97.939		591.5	2.1295	2.4391	2.8823	3.1936	3.5847	3.9327	4.2488	4.6792	4.9269	5.2274	5.6251
		592	8.6103	37.252	56.988	70.48	79.028	85.492	89.55	92.142	94.296	96.177	96.497		592	2.0562	2.4367	2.8249	3.2109	3.6568	3.8683	4.1876	4.5925	4.8917	5.1287	5.5424
		592.5	8.5012	36.991	56.267	69.78	77.89	83.878	87.904	91.061	93.156	94.511	94.716		592.5	2.0685	2.3719	2.8266	3.153	3.4659	3.7346	4.1114	4.4531	4.7572	5.0988	5.4346
		593	8.2782	36.624	55.189	68.311	76.736	83.099	86.565	89.974	91.625	92.868	93.573		593	2.0613	2.3513	2.8212	3.1239	3.4079	3.7171	4.0842	4.3946	4.7118	5.0349	5.3296
		593.5	8.1043	35.859	54.614	67.429	75.367	81.491	85.527	89.035	90.254	91.37	92.115		593.5	1.9885	2.318	2.7376	3.0474	3.3657	3.6155	3.9801	4.3622	4.6728	5.0035	5.2882
		594	8.0454	35.276	53.522	66.264	74.313	80.396	84.008	87.133	88.698	90.287	90.754		594	1.98	2.2793	2.6172	2.9525	3.3277	3.6747	3.9279	4.1723	4.5966	4.8822	5.2553
		594.5	7.9995	34.835	52.895	65.036	73.226	79.396	82.696	85.385	87.726	88.558	89.495		594.5	1.9022	2.1907	2.5323	2.8848	3.2332	3.5161	3.8581	4.1555	4.54	4.8327	5.0594
		595	7.8109	34.139	52.161	64.132	72.297	77.802	81.383	84.294	86.162	86.909	88.08		595	1.881	2.152	2.5093	2.8863	3.1285	3.546	3.7902	4.0401	4.4349	4.7412	5.0022
		595.5	7.635	33.673	51.236	63.487	71.071	76.73	79.977	83.057	85.425	85.678	86.902		595.5	1.867	2.084	2.4984	2.8416	3.0336	3.4755	3.755	4.0873	4.3047	4.6718	4.9581
		596	7.6859	33.145	50.651	62.164	70.025	75.636	78.823	81.658	83.525	84.433	85.551		596	1.8419	2.1256	2.4637	2.783	3.0619	3.2862	3.6606	3.9621	4.2737	4.5733	4.9299
		596.5	7.6398	32.681	49.818	61.031	68.968	74.338	77.778	80.353	81.728	83.725	84.036		596.5	1.7856	2.1196	2.4079	2.7134	3.008	3.3705	3.5816	3.9156	4.2009	4.543	4.7777
		597	7.4264	32.317	49.002	60.535	68.042	72.988	76.282	78.907	80.771	82.085	82.899		597	1.7711	2.1186	2.3615	2.7095	2.9513	3.2755	3.5064	3.8626	4.1259	4.3718	4.6727
		597.5	7.4311	31.832	48.156	59.74	66.944	72.478	75.225	77.869	80.036	80.861	81.601		597.5	1.7324	2.0728	2.4253	2.6562	2.8826	3.2226	3.5455	3.8384	4.068	4.3652	4.6658
		598	7.1772	31.437	47.447	58.285	65.989	71.071	74.022	76.585	78.84	79.663	80.27		598	1.7217	2.0059	2.2934	2.633	2.8847	3.2202	3.4684	3.7251	4.0234	4.3054	4.5735
		598.5	7.1673	30.718	46.883	57.688	64.745	70.086	73.036	75.766	77.61	78.345	79.048		598.5	1.6662	1.9881	2.2395	2.5431	2.7784	3.1655	3.3389	3.747	3.8816	4.1975	4.4569
		599	7.0489	30.512	46.269	57.153	63.783	68.609	72.314	74.41	75.776	77.453	77.572		599	1.6913	1.9618	2.1686	2.4936	2.8077	3.0596	3.2536	3.6131	3.8695	4.138	4.3915
		599.5	6.9854	29.951	45.358	56.129	62.774	67.51	70.943	73.125	74.759	75.773	76.746		599.5	1.6526	1.9354	2.1979	2.469	2.7067	2.9696	3.2369	3.4915	3.7712	4.0789	4.3453
		600	6.7816	29.501	44.701	55.093	62.007	66.717	69.821	72.467	73.968	74.764	75.468		600	1.5928	1.8909	2.1522	2.4278	2.7317	2.9595	3.2115	3.4573	3.7266	4.0063	4.2213
		600.5	6.7105	29.056	44.076	54.38	60.975	65.669	68.624	71.268	72.675	73.71	74.48		600.5	1.5362	1.8257	2.1289	2.3873	2.6629	2.8888	3.189	3.4549	3.6634	3.9632	4.2114
		601	6.662	28.477	43.161	53.236	59.708	64.462	67.541	70.137	71.634	72.409	73.199		601	1.513	1.8127	2.0443	2.3707	2.6386	2.8348	3.1094	3.3545	3.5919	3.8714	4.1437
		601.5	6.506	28.128	42.564	52.177	58.724	63.689	66.269	68.737	70.309	71.178	72.145		601.5	1.5121	1.7675	2.0468	2.3659	2.6114	2.7978	3.039	3.2455	3.5444	3.8155	4.0424
		602	6.4467	27.702	41.863	51.396	57.932	62.529	65.384	68.045	69.604	69.864	71.076		602	1.4915	1.77	2.0312	2.2476	2.536	2.7242	3.0233	3.2289	3.4957	3.7343	3.9323
		602.5	6.3088	27.124	41.439	50.928	56.955	61.645	64.453	66.815	68.463	69.006	70.129		602.5	1.4269	1.7361	2.0062	2.249	2.5308	2.7246	2.9945	3.197	3.4562	3.6595	3.9238
		603	6.1575	26.785	40.588	50.399	56.053	60.546	63.236	65.972	67.036	67.925	69.003		603	1.4383	1.6791	1.9375	2.2064	2.4758	2.7288	2.9388	3.1535	3.479	3.5679	3.9609
		603.5	6.1526	26.441	39.886	49.423	55.114	59.729	62.146	64.76	66.361	67.148	67.529		603.5	1.4171	1.6257	1.8825	2.1553	2.4892	2.6938	2.8979	3.1315	3.3797	3.5551	3.7912
		604	6.067	26.06	39.301	48.527	54.48	58.778	62.011	63.633	65.324	65.991	66.586		604	1.3807	1.6226	1.8679	2.1479	2.4243	2.6049	2.8104	3.0255	3.2876	3.4767	3.7217
		604.5	5.9845	25.65	38.762	47.771	53.773	57.788	60.696	62.621	64.133	65.014	65.469		604.5	1.2979	1.625	1.7994	2.1175	2.3147	2.5354	2.7167	2.9781	3.15	3.4846	3.717
		605	5.869	25.208	38.359	47.136	52.965	57.155	59.665	61.865	62.699	64.295	64.319		605	1.2964	1.6003	1.815	2.0677	2.2981	2.462	2.6907	2.9546	3.2281	3.3696	3.6089
		605.5	5.7627	24.539	37.662	46.286	52.062	56.061	58.577	60.799	61.881	63.502	63.459		605.5	1.3231	1.5751	1.8283	1.9989	2.236	2.4761	2.6737	2.9683	3.1337	3.3112	3.5856
		606	5.6527	24.204	36.909	45.625	51.321	55.326	57.481	59.866	61.029	62.02	62.667		606	1.3367	1.5483	1.7795	1.9301	2.2023	2.4506	2.661	2.8124	3.0638	3.2875	3.5606
		606.5	5.6645	23.989	36.355	44.798	50.584	54.442	57.014	58.797	59.867	61.001	61.61		606.5	1.2818	1.5244	1.6871	1.9377	2.2284	2.3788	2.6024	2.7922	3.0721	3.241	3.4596
		607	5.539	23.583	35.9	44.227	49.637	53.555	56.041	57.922	59.032	59.936	60.738		607	1.2921	1.4462	1.6807	1.9066	2.1375	2.3545	2.4956	2.7885	3.0125	3.166	3.4028
		607.5	5.5225	23.218	35.245	43.462	49.248	52.765	55.028	56.905	57.772	58.807	59.547		607.5	1.2273	1.4514	1.6547	1.8937	2.0986	2.3563	2.5171	2.6709	2.937	3.0862	3.312
		608	5.4388	22.953	34.453	42.964	48.041	51.828	54.163	55.751	57.115	57.948	58.88		608	1.199	1.4107	1.6456	1.8362	2.0076	2.2695	2.5143	2.647	2.8431	3.061	3.2501
		608.5	5.3415	22.375	34.078	42.111	47.043	50.831	53.337	55.357	56.186	57.101	57.79		608.5	1.2001	1.3958	1.597	1.8775	1.9913	2.1878	2.392	2.6424	2.8071	2.9976	3.1817
		609	5.2825	22.199	33.621	41.347	46.588	50.016	52.58	54.791	55.345	56.203	56.569		609	1.1904	1.3863	1.5404	1.808	2.0108	2.172	2.3443	2.5261	2.7703	2.9986	3.1418
		609.5	5.0979	21.732	33.056	40.351	45.559	49.076	51.311	53.313	54.383	55.532	55.631		609.5	1.1902	1.3409	1.5711	1.7702	1.9931	2.181	2.2755	2.5288	2.7325	2.9289	3.2077
		610	5.0016	21.491	32.682	39.8	44.73	48.086	50.74	52.71	53.512	54.419	54.814		610	1.1245	1.3138	1.5607	1.7509	1.9261	2.1458	2.2507	2.5023	2.723	2.8361	3.0954
		610.5	5.058	21.158	31.99	39.368	44.128	47.3	49.959	51.663	52.601	53.317	54		610.5	1.1383	1.2942	1.5036	1.7049	1.8857	2.1298	2.3352	2.4063	2.6332	2.7868	3.0215
		611	4.9558	20.706	31.377	38.742	43.437	46.694	49.02	50.761	51.879	52.538	53.231		611	1.1023	1.236	1.4937	1.7002	1.8516	2.0633	2.2215	2.3556	2.5801	2.7459	2.9785
		611.5	4.7758	20.358	30.888	38.001	42.79	46.098	48.176	49.667	50.916	51.56	52.05		611.5	1.0835	1.2395	1.4797	1.698	1.814	1.9819	2.2165	2.3029	2.5976	2.7664	2.8884
		612	4.7788	20.082	30.448	37.732	42.392	45.242	47.429	48.919	49.907	50.662	51.062		612	1.0287	1.2284	1.452	1.6451	1.8445	1.9805	2.1618	2.3659	2.5228	2.7112	2.8381
		612.5	4.7245	19.794	29.84	36.962	41.523	44.491	46.51	48.262	48.937	49.679	50.061		612.5	1.0401	1.2205	1.4539	1.5878	1.8438	2.0039	2.0664	2.3367	2.4895	2.6514	2.8133
		613	4.7049	19.285	29.407	36.258	40.641	43.631	46.084	47.409	48.525	48.994	49.548		613	1.053	1.1537	1.3921	1.5971	1.7855	1.9268	2.0642	2.3064	2.4695	2.6041	2.8102
		613.5	4.5953	18.866	28.997	35.53	39.828	42.886	45.143	46.741	47.636	48.482	48.8		613.5	1.0195	1.1777	1.4055	1.5523	1.7593	1.9148	2.041	2.2564	2.4563	2.5397	2.7968
		614	4.5635	18.707	28.607	34.834	39.228	42.169	44.33	45.896	46.888	47.658	47.99		614	0.99215	1.1765	1.3463	1.4725	1.6509	1.8892	2.0294	2.1598	2.391	2.5623	2.691
		614.5	4.4204	18.422	28.038	34.295	38.762	41.411	43.477	44.782	45.756	46.799	46.937		614.5	0.98713	1.1467	1.3154	1.4902	1.6494	1.8466	1.9445	2.1861	2.3331	2.5022	2.6542
		615	4.3445	18.25	27.355	33.762	37.856	40.854	42.658	44.189	45.009	45.883	46.304		615	0.96924	1.127	1.2613	1.4871	1.5999	1.7647	1.9687	2.1343	2.2925	2.4315	2.6504
		615.5	4.2672	17.946	26.841	33.166	37.139	40.245	41.992	43.489	44.469	44.917	45.585		615.5	0.92166	1.1141	1.282	1.4512	1.5769	1.7464	1.9424	2.1089	2.2622	2.4309	2.5444
		616	4.2701	17.55	26.469	32.59	36.432	39.363	41.169	42.746	43.537	44.361	44.784		616	0.91035	1.0927	1.2823	1.4154	1.5744	1.746	1.9025	2.0511	2.1875	2.3598	2.5066
		616.5	4.1002	17.105	25.894	31.94	35.966	38.806	40.562	41.72	42.923	43.599	43.775		616.5	0.87833	1.0864	1.2636	1.4585	1.5259	1.6436	1.8506	2.0476	2.1464	2.3313	2.4267
		617	4.0241	16.855	25.494	31.503	35.174	38.106	39.914	40.951	42.043	42.667	43.226		617	0.89011	1.0031	1.2177	1.3884	1.5334	1.6267	1.8163	2.0092	2.1111	2.2286	2.4427
		617.5	4.009	16.482	25.148	31.006	34.726	37.284	39.156	40.715	41.4	42.11	42.321		617.5	0.91733	1.065	1.172	1.3798	1.5185	1.6049	1.7964	1.9341	2.1082	2.1688	2.4302
		618	3.9527	16.298	24.842	30.625	33.957	36.952	38.673	39.708	40.706	41.339	41.685		618	0.86519	1.0294	1.197	1.3274	1.4949	1.5942	1.7586	1.8942	2.0353	2.2239	2.3737
		618.5	3.8541	16.125	24.335	29.734	33.45	36.225	37.775	38.997	40.276	40.542	41.149		618.5	0.87567	1.0757	1.127	1.3014	1.4571	1.6057	1.7587	1.8908	1.9965	2.1533	2.3196
		619	3.8903	15.765	23.66	29.386	32.791	35.654	37.204	38.369	39.437	39.853	40.02		619	0.84433	0.99018	1.1272	1.2869	1.412	1.5954	1.717	1.8229	2.0036	2.1308	2.2555
		619.5	3.7409	15.416	23.388	28.759	32.318	34.847	36.509	37.586	38.615	39.031	39.504		619.5	0.82314	0.94989	1.1415	1.2921	1.4099	1.5509	1.6737	1.8161	1.9679	2.0887	2.2071
		620	3.6661	15.235	23.04	28.097	31.527	34.393	35.9	37.011	37.849	38.246	38.711		620	0.79889	0.92709	1.1228	1.2489	1.3578	1.4767	1.6356	1.8003	1.9497	2.0474	2.2267
		620.5	3.5386	14.831	22.613	27.766	31.268	33.534	35.302	36.232	37.281	37.698	38.116		620.5	0.80242	0.8865	1.0637	1.2121	1.3119	1.5045	1.5818	1.6591	1.8919	1.9724	2.1787
		621	3.5364	14.696	22.216	27.465	30.738	32.751	34.822	35.854	36.264	37.085	37.45		621	0.82404	0.90189	1.0311	1.1934	1.3599	1.4423	1.5407	1.7216	1.816	1.9774	2.1204
		621.5	3.5446	14.49	21.795	26.77	30.1	32.206	33.922	35.092	35.818	36.415	36.768		621.5	0.76863	0.89396	1.0074	1.17	1.3266	1.4121	1.5509	1.659	1.8069	1.9056	2.0596
		622	3.5474	14.288	21.538	26.234	29.746	31.893	33.25	34.648	35.095	35.951	36.044		622	0.76875	0.86627	1.0317	1.1414	1.2972	1.3901	1.5568	1.6028	1.7958	1.8536	2.0145
		622.5	3.4567	14.009	21.341	25.816	29.14	31.212	32.705	34.028	34.462	35.048	35.277		622.5	0.73238	0.87929	0.99347	1.1519	1.2729	1.3559	1.4937	1.6238	1.7659	1.8402	1.9811
		623	3.3023	13.594	20.847	25.487	28.41	30.99	32.191	33.292	33.861	34.425	34.939		623	0.75916	0.85748	1.0325	1.0834	1.2768	1.3485	1.5126	1.6266	1.7389	1.861	1.9656
		623.5	3.3202	13.465	20.342	25.104	28.096	30.231	31.616	32.817	33.144	34.003	34.318		623.5	0.75288	0.84769	1.0078	1.1005	1.2024	1.3467	1.4751	1.5925	1.7302	1.7905	1.905
		624	3.2239	13.217	19.962	24.642	27.483	29.703	31.079	32.173	32.633	33.287	33.759		624	0.70748	0.81644	0.98477	1.1113	1.2009	1.2837	1.4391	1.6053	1.6813	1.7576	1.9217
		624.5	3.1869	12.888	19.588	24.089	27.131	29.294	30.51	31.726	32.261	32.703	33.022		624.5	0.71105	0.82561	0.96823	1.0698	1.1684	1.2711	1.4056	1.558	1.6354	1.759	1.8836
		625	3.1588	12.756	19.23	23.56	26.425	28.724	29.811	30.925	31.746	32.22	32.38		625	0.70772	0.81157	0.94967	1.006	1.1367	1.2846	1.3959	1.4902	1.6032	1.7255	1.805
		625.5	3.0731	12.569	18.673	23.347	26.128	28.07	29.252	30.459	30.921	31.483	31.694		625.5	0.68235	0.81858	0.9199	1.0048	1.1191	1.2988	1.3632	1.4702	1.5382	1.7012	1.8427
		626	3.0131	12.27	18.344	22.754	25.665	27.483	28.789	30.056	30.403	30.836	31.227		626	0.64163	0.76956	0.86201	1.0104	1.1107	1.2465	1.3012	1.4541	1.5398	1.6947	1.7859
		626.5	2.978	11.96	18.29	22.429	25.228	26.974	28.414	29.439	29.911	30.522	30.632		626.5	0.62017	0.78237	0.88543	0.95779	1.0725	1.1935	1.266	1.3971	1.5671	1.6053	1.6897
		627	2.9249	11.703	17.939	22.028	24.809	26.555	27.857	28.823	29.545	29.844	30.145		627	0.64117	0.74986	0.86644	0.97355	1.0493	1.1837	1.3326	1.4004	1.5117	1.5553	1.717
		627.5	2.8713	11.661	17.552	21.739	24.308	26.241	27.418	28.437	28.845	29.229	29.578		627.5	0.65773	0.73042	0.83853	0.97994	1.0648	1.1528	1.2684	1.3464	1.4442	1.5681	1.6594
		628	2.8084	11.5	17.393	21.476	23.699	25.749	26.838	27.756	28.327	28.563	29.212		628	0.642	0.71285	0.85138	0.90864	1.0719	1.0988	1.2831	1.3286	1.4184	1.5059	1.6577
		628.5	2.8353	11.244	16.931	20.995	23.427	25.262	26.491	27.178	28.179	28.129	28.543		628.5	0.63193	0.67785	0.7963	0.91836	1.02	1.0809	1.2837	1.3161	1.4526	1.5135	1.696
		629	2.7911	11.127	16.715	20.532	23.061	24.83	25.973	26.722	27.599	27.792	28.023		629	0.59907	0.70275	0.81089	0.94465	1.0124	1.1093	1.2119	1.3292	1.4304	1.4728	1.5651
		629.5	2.6845	10.834	16.449	20.018	22.684	24.346	25.54	26.63	26.785	27.218	27.471		629.5	0.5906	0.69659	0.8017	0.87624	0.99252	1.1144	1.1905	1.2931	1.3781	1.418	1.5288
		630	2.7212	10.752	16.032	19.86	22.34	23.898	25.211	25.947	26.306	26.752	26.931		630	0.61964	0.6689	0.76676	0.88664	0.94435	1.114	1.1925	1.1963	1.3709	1.4216	1.5545
		630.5	2.6735	10.547	15.834	19.51	21.856	23.315	24.649	25.385	26.149	26.288	26.508		630.5	0.56535	0.67582	0.77276	0.8915	0.94808	1.058	1.1667	1.1923	1.3513	1.3747	1.5628
		631	2.5891	10.337	15.594	19.091	21.592	22.96	24.037	25.071	25.625	25.813	26.158		631	0.56186	0.63539	0.76322	0.84757	0.97553	1.0572	1.137	1.2349	1.3127	1.4147	1.5675
		631.5	2.5553	10.067	15.362	18.782	21.1	22.529	23.639	24.524	24.914	25.208	25.55		631.5	0.52837	0.66727	0.74977	0.8113	0.94729	1.0441	1.0935	1.2096	1.3064	1.3569	1.4562
		632	2.5663	9.87	15.195	18.512	20.6	22.124	23.437	24.013	24.46	24.826	25.101		632	0.51808	0.64936	0.71939	0.84848	0.93363	0.96535	1.1212	1.1966	1.2587	1.3357	1.3993
		632.5	2.5329	9.667	14.73	18.112	20.289	21.847	23.153	23.579	24.199	24.699	24.913		632.5	0.54214	0.5866	0.72681	0.80742	0.88278	0.98476	1.0772	1.1573	1.2136	1.3054	1.3941
		633	2.4509	9.5406	14.622	17.804	19.932	21.424	22.756	23.199	23.698	24.179	24.355		633	0.52739	0.60999	0.72172	0.76836	0.89424	0.97559	1.0494	1.1736	1.2139	1.304	1.3748
		633.5	2.4088	9.5042	14.294	17.442	19.542	21.016	22.086	22.769	23.198	23.49	23.808		633.5	0.52939	0.61151	0.71146	0.7811	0.87293	0.95284	1.0126	1.1598	1.2179	1.2798	1.4119
		634	2.3603	9.3156	13.867	17.265	19.115	20.592	21.559	22.321	23.019	23.218	23.563		634	0.54023	0.58317	0.70935	0.79273	0.8938	0.93214	0.95638	1.1058	1.1973	1.26	1.3483
		634.5	2.2895	9.1637	13.597	16.882	18.903	20.176	21.223	21.856	22.426	22.732	22.933		634.5	0.51261	0.55478	0.66808	0.79903	0.88276	0.93071	1.0159	1.0883	1.1535	1.2104	1.3865
		635	2.2552	8.9421	13.483	16.638	18.563	19.846	20.767	21.5	21.938	22.159	22.43		635	0.50993	0.56514	0.662	0.75384	0.80358	0.85689	1.0132	1.0637	1.1278	1.2252	1.3254
		635.5	2.2368	8.8551	13.167	16.277	18.172	19.559	20.529	21.162	21.785	22.07	22.12		635.5	0.49686	0.55022	0.6672	0.737	0.79076	0.88334	0.95712	1.0529	1.0879	1.2173	1.3267
		636	2.1885	8.665	12.937	15.819	17.727	19.279	20.149	20.717	21.282	21.55	21.675		636	0.49796	0.55672	0.68041	0.68835	0.8011	0.87389	0.88951	1.0268	1.0734	1.1705	1.2345
		636.5	2.1631	8.4741	12.637	15.619	17.46	18.997	19.665	20.528	20.93	21.198	21.295		636.5	0.50237	0.51563	0.59816	0.72387	0.79144	0.85982	0.93095	1.0021	1.1045	1.1637	1.2221
		637	2.1357	8.3762	12.356	15.359	17.248	18.542	19.671	20.045	20.479	20.833	20.876		637	0.48891	0.54776	0.63612	0.73938	0.75101	0.85883	0.90659	0.99061	1.0496	1.0694	1.2277
		637.5	2.105	8.163	12.151	15.085	16.699	18.327	19.197	19.755	20.063	20.369	20.573		637.5	0.47484	0.55006	0.61538	0.68779	0.75298	0.84501	0.9065	0.95682	1.0178	1.0819	1.2072
		638	2.0592	8.1336	12.026	14.962	16.463	17.959	18.702	19.48	19.639	20.061	20.303		638	0.43856	0.51924	0.60605	0.70101	0.74211	0.84156	0.8776	0.99221	1.0313	1.0857	1.1411
		638.5	2.0204	8.0009	11.871	14.6	16.35	17.552	18.357	19.004	19.359	19.658	19.829		638.5	0.47041	0.53551	0.60008	0.65394	0.7129	0.81991	0.8749	0.94369	1.0474	1.0746	1.1357
		639	1.9935	7.9301	11.693	14.256	16.171	17.161	18.088	18.757	19.054	19.271	19.474		639	0.46656	0.51999	0.5391	0.69022	0.72864	0.7576	0.87566	0.92587	1.0211	1.0416	1.1913
		639.5	1.9809	7.6829	11.359	14.017	15.779	16.798	17.757	18.396	18.67	18.941	19.174		639.5	0.41998	0.52414	0.53978	0.6552	0.69128	0.76564	0.84297	0.91552	1.0001	1.0522	1.1071
		640	1.9265	7.5708	11.241	13.723	15.617	16.493	17.323	18.069	18.378	18.707	18.762		640	0.43867	0.5219	0.58655	0.6395	0.68773	0.74312	0.82487	0.90428	1.006	0.99791	1.1152
		640.5	1.9282	7.4129	11.143	13.36	15.154	16.348	17.12	17.711	18.173	18.373	18.385		640.5	0.45296	0.50916	0.56798	0.64998	0.72041	0.78712	0.82544	0.91769	0.96554	1.0064	1.0948
		641	1.8538	7.2183	10.815	13.338	14.85	15.975	16.819	17.2	17.712	17.973	18.123		641	0.4406	0.49833	0.56499	0.62621	0.71472	0.7075	0.84086	0.84889	0.94266	1.0018	1.0675
		641.5	1.8787	7.0176	10.609	13.07	14.569	15.661	16.482	16.994	17.422	17.623	17.545		641.5	0.43025	0.47026	0.53306	0.64022	0.6602	0.69963	0.78255	0.84616	0.93691	0.99607	1.0548
		642	1.8159	6.9966	10.364	12.723	14.278	15.383	16.247	16.724	17.162	17.257	17.389		642	0.41489	0.45304	0.51166	0.63629	0.64912	0.68849	0.7337	0.84194	0.93213	1.0111	0.99413
		642.5	1.7901	6.8608	10.228	12.656	14.087	15.301	15.851	16.43	16.776	17.038	17.156		642.5	0.40374	0.44946	0.55335	0.58993	0.64589	0.7183	0.74546	0.81253	0.89085	0.97877	1.0384
		643	1.7431	6.7568	10.017	12.538	13.827	14.993	15.576	16.099	16.547	16.725	16.777		643	0.36726	0.42889	0.50879	0.59334	0.63991	0.70944	0.75551	0.816	0.88408	0.91201	0.98296
		643.5	1.7345	6.6181	9.8505	12.105	13.695	14.629	15.17	15.782	16.147	16.435	16.532		643.5	0.37577	0.44161	0.51835	0.59285	0.62257	0.70601	0.75099	0.80368	0.87052	0.91014	0.99825
		644	1.7713	6.5561	9.7109	11.97	13.312	14.342	15.014	15.507	15.796	16.161	16.247		644	0.38939	0.44655	0.51291	0.57453	0.6114	0.67364	0.70189	0.77999	0.87507	0.8798	0.97845
		644.5	1.7355	6.3454	9.5913	11.738	13.16	14.118	14.892	15.167	15.587	15.849	15.895		644.5	0.36748	0.45965	0.52369	0.5722	0.62721	0.66836	0.71565	0.76922	0.8432	0.87439	0.93801
		645	1.6566	6.169	9.3331	11.447	12.82	13.797	14.502	15.028	15.262	15.553	15.507		645	0.35498	0.44126	0.52145	0.54497	0.57998	0.66245	0.69877	0.75533	0.81685	0.86856	0.89714
		645.5	1.5886	6.1747	9.1754	11.243	12.56	13.567	14.199	14.776	14.925	15.191	15.299		645.5	0.33461	0.42049	0.52193	0.56023	0.58822	0.64593	0.68476	0.77422	0.73611	0.84518	0.9286
		646	1.5914	6.0211	9.1016	11.001	12.398	13.268	13.975	14.551	14.567	14.953	15.044		646	0.3517	0.41102	0.49508	0.54462	0.55373	0.64327	0.69755	0.71346	0.76434	0.8182	0.90864
		646.5	1.5597	5.8942	8.9822	10.9	12.121	13.185	13.74	14.189	14.413	14.694	14.842		646.5	0.35032	0.40914	0.48813	0.53559	0.59359	0.63256	0.69238	0.69834	0.75322	0.79857	0.90663
		647	1.5554	5.8408	8.6795	10.611	11.845	12.815	13.601	13.943	14.019	14.309	14.569		647	0.38033	0.42047	0.45493	0.49539	0.5657	0.61302	0.65895	0.73554	0.77448	0.84521	0.94247
		647.5	1.5651	5.7281	8.5293	10.526	11.791	12.643	13.287	13.517	13.879	14.155	14.256		647.5	0.35686	0.41995	0.45156	0.54551	0.56536	0.58728	0.65023	0.68297	0.77073	0.82382	0.88103
		648	1.5223	5.5199	8.3901	10.334	11.523	12.467	12.996	13.451	13.701	13.973	13.875		648	0.37446	0.38507	0.48822	0.53024	0.56504	0.58405	0.60554	0.68505	0.76164	0.80185	0.82439
		648.5	1.4461	5.5108	8.1991	9.973	11.325	12.147	12.711	13.132	13.418	13.703	13.777		648.5	0.36835	0.38504	0.46993	0.53378	0.54594	0.59642	0.60256	0.68868	0.7218	0.78954	0.82088
		649	1.4513	5.4092	8.0596	9.9426	11.166	11.907	12.595	12.814	13.177	13.243	13.434		649	0.32334	0.40991	0.45311	0.51256	0.53714	0.55198	0.5939	0.6456	0.73365	0.74451	0.81139
		649.5	1.3917	5.3522	7.9257	9.7692	10.843	11.682	12.265	12.664	12.878	13.03	13.261		649.5	0.32023	0.40773	0.44931	0.47864	0.53394	0.5495	0.58312	0.62946	0.73461	0.74656	0.78939
		650	1.3892	5.2603	7.8071	9.5897	10.635	11.422	12.068	12.293	12.706	12.906	13.017		650	0.32297	0.38614	0.41731	0.49309	0.50619	0.56222	0.6055	0.6742	0.72087	0.74477	0.78416
		650.5	1.3328	5.0738	7.5643	9.3972	10.535	11.375	11.824	12.229	12.267	12.657	12.727		650.5	0.31748	0.34438	0.3871	0.48683	0.49471	0.53853	0.6081	0.65508	0.68451	0.71293	0.7911
		651	1.3132	5.0453	7.5659	9.1802	10.263	11.147	11.461	12.045	12.171	12.373	12.495		651	0.30021	0.38843	0.42178	0.46859	0.50275	0.57737	0.58961	0.6338	0.67661	0.69353	0.74517
		651.5	1.3339	4.981	7.3636	9.0584	9.9763	10.92	11.391	11.83	11.947	12.165	12.405		651.5	0.31006	0.38459	0.41016	0.48181	0.50346	0.50108	0.57679	0.60231	0.67969	0.67282	0.72453
		652	1.3219	4.8101	7.178	8.9588	9.8669	10.769	11.139	11.499	11.676	11.934	12.118		652	0.29018	0.36171	0.41606	0.46387	0.49762	0.50299	0.56904	0.60934	0.6659	0.68662	0.77679
		652.5	1.3074	4.6816	7.1304	8.699	9.7565	10.458	10.981	11.259	11.493	11.825	11.874		652.5	0.31889	0.3505	0.39923	0.46042	0.47347	0.5226	0.54494	0.58728	0.60784	0.67681	0.72129
		653	1.2698	4.6762	6.9287	8.5234	9.4494	10.3	10.811	11.022	11.211	11.497	11.677		653	0.30306	0.36303	0.4028	0.42678	0.47547	0.49688	0.52051	0.57505	0.62301	0.63551	0.68866
		653.5	1.2544	4.5951	6.8976	8.4113	9.2899	10.042	10.53	10.816	11.153	11.299	11.269		653.5	0.29706	0.34146	0.41359	0.47322	0.45179	0.51408	0.52646	0.56675	0.62347	0.65327	0.70722
		654	1.2208	4.5135	6.7955	8.2861	9.2269	9.8271	10.223	10.716	10.846	11.049	11.256		654	0.32392	0.35595	0.36859	0.4238	0.47127	0.46345	0.52177	0.56864	0.59098	0.65507	0.70035
		654.5	1.1917	4.413	6.5526	8.065	9.0201	9.6229	10.193	10.445	10.715	10.817	10.931		654.5	0.31205	0.30456	0.35011	0.40124	0.45989	0.45942	0.52626	0.58339	0.59016	0.61268	0.69458
		655	1.2331	4.2835	6.4384	7.9839	8.9097	9.5697	10.007	10.325	10.409	10.604	10.753		655	0.32993	0.31555	0.35997	0.4298	0.41781	0.49391	0.50664	0.51206	0.59358	0.58929	0.67757
		655.5	1.2105	4.255	6.3513	7.6963	8.6623	9.3387	9.8423	10.131	10.217	10.415	10.56		655.5	0.31075	0.34079	0.36309	0.3916	0.43316	0.47516	0.49508	0.4851	0.57205	0.60297	0.68926
		656	1.1245	4.1803	6.3083	7.5397	8.4713	9.133	9.5747	9.8939	10.101	10.054	10.283		656	0.30264	0.32289	0.36752	0.38972	0.42038	0.48957	0.49897	0.55201	0.5897	0.61844	0.65882
		656.5	1.1244	4.0803	6.1291	7.2752	8.3505	9.0251	9.3683	9.6704	9.8665	10.019	10.095		656.5	0.30444	0.28494	0.33852	0.42436	0.40172	0.46278	0.49564	0.528	0.60461	0.57872	0.6263
		657	1.09	4.0084	5.9955	7.4129	8.1897	8.8249	9.2665	9.4344	9.7529	9.9484	9.9639		657	0.27332	0.31825	0.33385	0.43895	0.38043	0.4495	0.46668	0.5114	0.57543	0.58602	0.60591
		657.5	1.0666	3.9333	5.7824	7.1702	8.0607	8.6127	9.1011	9.3085	9.533	9.7574	9.6479		657.5	0.28743	0.30112	0.35643	0.38178	0.41058	0.44532	0.46576	0.52767	0.56079	0.59121	0.61835
		658	1.0218	3.913	5.6885	6.9193	7.8784	8.5015	8.8184	9.1985	9.3653	9.4325	9.5455		658	0.28353	0.31996	0.36107	0.38404	0.40727	0.45341	0.45137	0.49774	0.53184	0.55134	0.61899
		658.5	1.0352	3.828	5.663	6.9026	7.7703	8.3081	8.7165	8.9778	9.1261	9.3323	9.3427		658.5	0.27581	0.29163	0.32289	0.39008	0.40114	0.43176	0.42663	0.49268	0.52176	0.55408	0.58577
		659	1.0569	3.7193	5.5841	6.7933	7.598	8.1274	8.4364	8.854	9.0527	9.0068	9.1609		659	0.26222	0.28873	0.3194	0.39661	0.37383	0.41306	0.44568	0.48173	0.5318	0.56641	0.61209
		659.5	1.0146	3.6967	5.4559	6.6939	7.5333	7.9948	8.1862	8.7149	8.8798	8.8997	9.0611		659.5	0.26897	0.29553	0.32051	0.40426	0.36336	0.41826	0.43705	0.49785	0.51753	0.5618	0.58701
		660	1.0006	3.6396	5.3554	6.6151	7.3306	7.7845	8.2169	8.3632	8.6746	8.7882	8.8414		660	0.25741	0.28299	0.3497	0.3596	0.37979	0.38704	0.4441	0.49072	0.5254	0.56381	0.61022
		660.5	0.97531	3.5233	5.1748	6.3052	7.2202	7.7384	8.1529	8.3656	8.4532	8.5997	8.6819		660.5	0.23232	0.28711	0.32845	0.37729	0.37451	0.41603	0.41239	0.43324	0.48943	0.51835	0.58191
		661	0.96155	3.4285	5.0523	6.2291	7.0476	7.4074	7.9716	8.1873	8.3829	8.5456	8.5522		661	0.2509	0.30417	0.35195	0.35853	0.36153	0.43026	0.42838	0.43036	0.49312	0.49343	0.5945
		661.5	0.98448	3.4156	5.0206	6.1914	6.9388	7.4546	7.7268	8.1426	8.1867	8.3161	8.3325		661.5	0.27081	0.29627	0.30634	0.35045	0.3455	0.41086	0.41726	0.45732	0.50161	0.50206	0.55658
		662	0.95308	3.3379	4.9288	6.0238	6.8299	7.3165	7.6611	7.795	7.9136	8.1291	8.1579		662	0.27317	0.2662	0.31706	0.32965	0.3896	0.37543	0.39416	0.48369	0.50426	0.51082	0.51265
		662.5	0.93569	3.3474	4.862	5.8639	6.682	7.2224	7.5084	7.6231	7.9022	7.96	8.0125		662.5	0.26193	0.27368	0.29538	0.33553	0.35736	0.36994	0.35795	0.44702	0.48326	0.47484	0.51073
		663	0.91606	3.1772	4.8131	5.6893	6.5618	7.0203	7.3257	7.5374	7.7882	7.8048	7.8625		663	0.25595	0.27731	0.29308	0.3461	0.34308	0.40345	0.39158	0.44949	0.45882	0.48044	0.52251
		663.5	0.90962	3.1328	4.7294	5.6182	6.3648	6.8823	7.1989	7.4147	7.5163	7.731	7.6599		663.5	0.2574	0.25422	0.2656	0.34213	0.32904	0.38911	0.39719	0.42775	0.45371	0.47851	0.51098
		664	0.87588	3.1191	4.659	5.5986	6.2537	6.8016	7.0816	7.3255	7.4791	7.6334	7.5393		664	0.25082	0.28742	0.26711	0.32333	0.35717	0.36009	0.40121	0.39699	0.46432	0.45186	0.51473
		664.5	0.84049	3.0611	4.4955	5.4615	6.1455	6.585	6.8381	7.062	7.2677	7.5215	7.4333		664.5	0.25294	0.26271	0.29533	0.3234	0.35391	0.36022	0.39225	0.3965	0.43571	0.42682	0.49116
		665	0.88787	2.9029	4.4388	5.4127	6.1419	6.4771	6.8252	7.0484	7.1008	7.3029	7.3193		665	0.23806	0.2534	0.28797	0.32501	0.35198	0.38348	0.36833	0.42596	0.44458	0.4447	0.48631
		665.5	0.87088	2.8472	4.3905	5.3708	5.9688	6.2701	6.7233	6.9767	7.0668	7.0111	7.2467		665.5	0.21622	0.28471	0.29328	0.31508	0.34374	0.34041	0.35904	0.36798	0.4384	0.41226	0.49316
		666	0.8281	2.8762	4.2641	5.1568	5.8137	6.1279	6.5428	6.8281	6.9469	6.9696	7.0844		666	0.19656	0.27868	0.31236	0.3344	0.31601	0.34085	0.36207	0.38921	0.41509	0.43686	0.47509
		666.5	0.86813	2.8598	4.2439	5.1203	5.6032	6.1342	6.4531	6.686	6.8133	6.8489	6.9143		666.5	0.22228	0.27283	0.30036	0.31027	0.34128	0.34885	0.37233	0.39428	0.43587	0.40302	0.46589
		667	0.81943	2.7683	4.0731	5.0479	5.6146	6.052	6.2103	6.4251	6.6052	6.6467	6.8043		667	0.21247	0.23808	0.27992	0.3293	0.32912	0.34004	0.34	0.36658	0.4073	0.4158	0.47587
		667.5	0.79707	2.7692	3.9252	4.8432	5.4962	5.9121	6.0843	6.3762	6.4116	6.5514	6.6341		667.5	0.20941	0.23144	0.26489	0.32896	0.3011	0.33175	0.32202	0.36782	0.3638	0.4301	0.44864
		668	0.78824	2.6742	3.9746	4.7902	5.4097	5.8408	6.0407	6.2812	6.309	6.5439	6.4061		668	0.202	0.25008	0.27496	0.31005	0.28982	0.32882	0.34129	0.37823	0.40079	0.42672	0.4516
		668.5	0.79304	2.6175	3.9299	4.8099	5.3016	5.7417	5.9987	6.1455	6.1634	6.3222	6.3653		668.5	0.21256	0.24161	0.28086	0.28702	0.27937	0.32795	0.32121	0.38414	0.41343	0.416	0.44345
		669	0.75736	2.5935	3.8905	4.7561	5.2267	5.5778	5.9224	6.042	6.132	6.1972	6.2895		669	0.21528	0.24361	0.27448	0.31373	0.30479	0.32541	0.3174	0.33986	0.41053	0.3959	0.42896
		669.5	0.73049	2.5782	3.7954	4.5825	5.0479	5.558	5.7557	5.9303	6.0261	6.1309	6.1355		669.5	0.21919	0.24461	0.23654	0.29715	0.29749	0.32396	0.34243	0.32614	0.40335	0.39353	0.44365
		670	0.77514	2.4868	3.6384	4.5861	4.9232	5.4071	5.649	5.8023	5.9535	5.9843	6.0291		670	0.21627	0.2278	0.24133	0.2698	0.27461	0.30155	0.3349	0.35349	0.38338	0.35495	0.45657
		670.5	0.74477	2.5025	3.6016	4.3673	4.8177	5.2554	5.5531	5.6541	5.8254	5.7805	5.9878		670.5	0.20346	0.20852	0.25197	0.27676	0.28061	0.28703	0.2983	0.35233	0.3882	0.35535	0.44923
		671	0.71007	2.4241	3.5592	4.208	4.8422	5.0866	5.4358	5.6451	5.6702	5.7856	5.8599		671	0.19941	0.21167	0.23888	0.2712	0.28112	0.29821	0.31392	0.31344	0.35541	0.36161	0.40521
		671.5	0.6896	2.3189	3.4705	4.2295	4.7761	5.0361	5.3103	5.477	5.5884	5.7082	5.68		671.5	0.21427	0.19622	0.23681	0.28281	0.28884	0.29776	0.33203	0.35583	0.3531	0.37957	0.40535
		672	0.69122	2.3511	3.4289	4.085	4.5802	4.9932	5.1976	5.3286	5.5241	5.5417	5.6191		672	0.22209	0.2085	0.24785	0.25025	0.26267	0.26235	0.31847	0.31322	0.38677	0.36732	0.40152
		672.5	0.69719	2.2031	3.3082	4.0594	4.5038	4.8525	5.1944	5.33	5.5061	5.5209	5.4739		672.5	0.21394	0.21175	0.23669	0.223	0.28893	0.2828	0.30569	0.33704	0.34625	0.37584	0.36688
		673	0.65643	2.2388	3.2152	3.9203	4.5168	4.8154	5.0603	5.2187	5.2653	5.396	5.4349		673	0.21837	0.22267	0.21749	0.24857	0.30293	0.2772	0.2957	0.32388	0.38088	0.36284	0.38402
		673.5	0.62483	2.1772	3.2304	3.8929	4.4315	4.7648	4.9241	5.1209	5.1765	5.3019	5.3251		673.5	0.21103	0.21173	0.22577	0.24319	0.27195	0.29977	0.30077	0.31616	0.35732	0.35588	0.40874
		674	0.61598	2.189	3.1559	3.8628	4.329	4.6617	4.8548	4.9263	5.055	5.1424	5.2347		674	0.21944	0.20437	0.24926	0.25501	0.25326	0.27635	0.30158	0.32193	0.35658	0.3525	0.39602
		674.5	0.65844	2.1873	3.1665	3.7786	4.1999	4.6123	4.7969	4.8495	4.9536	5.0567	5.1172		674.5	0.19352	0.19859	0.23323	0.27119	0.23743	0.2782	0.30949	0.29836	0.35441	0.33475	0.37043
		675	0.6429	2.1193	3.1249	3.7135	4.1572	4.4386	4.7158	4.8202	4.9425	4.9574	5.0388		675	0.18094	0.23537	0.21354	0.27165	0.26093	0.28285	0.30537	0.29332	0.34604	0.34153	0.36058
		675.5	0.61934	2.0724	3.0034	3.6461	4.1444	4.3949	4.5016	4.7438	4.7611	4.8773	4.9653		675.5	0.17775	0.22369	0.21073	0.25197	0.25336	0.27801	0.28343	0.28017	0.33284	0.31779	0.36754
		676	0.6145	1.9851	2.922	3.5653	4.0342	4.2729	4.4881	4.5931	4.7129	4.7544	4.8194		676	0.21333	0.20196	0.2092	0.25061	0.25601	0.27586	0.26288	0.30451	0.33352	0.3055	0.3481
		676.5	0.60321	1.9428	2.8921	3.5946	3.9093	4.2177	4.4014	4.528	4.6298	4.7679	4.7832		676.5	0.19837	0.2131	0.22621	0.22896	0.2341	0.24439	0.28147	0.28935	0.33943	0.30724	0.33552
		677	0.59801	1.9155	2.7989	3.4881	3.8252	4.1142	4.3121	4.4184	4.5381	4.6221	4.6125		677	0.1951	0.20634	0.20307	0.21515	0.25567	0.26245	0.2714	0.28677	0.33368	0.32767	0.35728
		677.5	0.59539	1.8931	2.7852	3.4098	3.8129	4.0253	4.2272	4.3411	4.483	4.5352	4.5903		677.5	0.18818	0.18147	0.22638	0.24557	0.23856	0.23499	0.25314	0.28506	0.33271	0.29119	0.35025
		678	0.57946	1.8744	2.716	3.2571	3.7486	3.929	4.218	4.2852	4.369	4.4742	4.5217		678	0.19814	0.20426	0.19519	0.24125	0.22988	0.26155	0.27062	0.26309	0.3101	0.31296	0.35724
		678.5	0.58416	1.8584	2.7299	3.2115	3.688	3.9085	4.0937	4.2191	4.2829	4.3914	4.4284		678.5	0.19198	0.19926	0.20712	0.23633	0.22926	0.26902	0.25923	0.26725	0.30273	0.31352	0.33037
		679	0.5463	1.8085	2.6614	3.1648	3.5955	3.9136	4.0658	4.1396	4.1897	4.3207	4.3203		679	0.1998	0.20457	0.21626	0.21416	0.22037	0.24274	0.26186	0.2678	0.30721	0.30864	0.34405
		679.5	0.51885	1.7193	2.6404	3.1766	3.498	3.8059	3.9517	4.0167	4.1459	4.1856	4.2457		679.5	0.20587	0.18373	0.20843	0.23093	0.2477	0.24864	0.23218	0.25041	0.30019	0.30354	0.34834
		680	0.5374	1.7298	2.5395	3.1439	3.4317	3.782	3.8531	3.9706	4.0562	4.055	4.1516		680	0.15144	0.1602	0.19595	0.23398	0.22398	0.25964	0.25056	0.26396	0.2704	0.2872	0.34937
		680.5	0.57495	1.7175	2.4358	3.0504	3.4124	3.6089	3.7805	3.8376	3.9904	4.0735	4.0891		680.5	0.15746	0.1974	0.18314	0.23991	0.25698	0.24512	0.24635	0.24865	0.28065	0.2778	0.33231
		681	0.53259	1.6376	2.445	2.9529	3.3382	3.5587	3.7111	3.842	3.8992	3.9747	4.0089		681	0.17087	0.18086	0.18619	0.22396	0.21766	0.22577	0.26818	0.2696	0.26379	0.26877	0.31737
		681.5	0.53113	1.5795	2.3897	2.9214	3.2602	3.4658	3.5967	3.7569	3.8557	3.8719	3.9282		681.5	0.18361	0.19557	0.19226	0.21945	0.23691	0.22571	0.23743	0.25687	0.30296	0.26291	0.30449
		682	0.55355	1.6328	2.3432	2.8709	3.1232	3.3652	3.5664	3.73	3.7756	3.8418	3.903		682	0.18221	0.18434	0.16812	0.19235	0.21145	0.23964	0.24303	0.22699	0.28737	0.28498	0.27876
		682.5	0.52305	1.5942	2.3532	2.8587	3.1166	3.3199	3.538	3.6042	3.6939	3.7439	3.7501		682.5	0.16012	0.16136	0.17658	0.20896	0.20888	0.24576	0.23761	0.26962	0.26316	0.29321	0.30647
		683	0.51816	1.5702	2.2964	2.7632	3.1432	3.2648	3.4691	3.5077	3.5857	3.6965	3.7017		683	0.13911	0.1748	0.17255	0.20644	0.22035	0.22337	0.2526	0.25639	0.26288	0.28756	0.30437
		683.5	0.48579	1.5707	2.1913	2.75	3.0693	3.2624	3.4144	3.4644	3.5	3.6054	3.581		683.5	0.12716	0.18158	0.18439	0.19851	0.19578	0.20637	0.24584	0.2401	0.24632	0.30094	0.30313
		684	0.4585	1.5103	2.2025	2.7082	2.9966	3.1723	3.345	3.392	3.439	3.595	3.5608		684	0.14719	0.18999	0.17101	0.18489	0.20538	0.21756	0.25913	0.25338	0.25713	0.28502	0.27974
		684.5	0.44392	1.4793	2.1512	2.6328	2.8865	3.1319	3.2711	3.3249	3.4139	3.5015	3.5074		684.5	0.15835	0.18144	0.1544	0.21023	0.2239	0.21906	0.23289	0.25787	0.27608	0.28168	0.27775
		685	0.48659	1.4585	2.08	2.5519	2.8851	3.0753	3.2066	3.2538	3.4333	3.4583	3.4376		685	0.14853	0.15364	0.18107	0.20069	0.23258	0.21264	0.20278	0.27858	0.28673	0.25602	0.29509
		685.5	0.4614	1.4303	2.061	2.5167	2.8015	2.996	3.1101	3.2604	3.2877	3.4308	3.3713		685.5	0.14405	0.16661	0.20434	0.20466	0.2066	0.19655	0.19978	0.22916	0.27383	0.24331	0.28167
		686	0.43571	1.4121	2.0159	2.5123	2.7111	2.9451	3.073	3.1638	3.2638	3.28	3.3445		686	0.16383	0.14746	0.17945	0.20646	0.213	0.18488	0.21654	0.22306	0.23867	0.24462	0.26867
		686.5	0.45172	1.3794	2.0668	2.4654	2.721	2.889	3.0011	3.125	3.189	3.2564	3.2591		686.5	0.14171	0.15623	0.17933	0.19207	0.18987	0.18552	0.21845	0.23002	0.24579	0.2676	0.26932
		687	0.42129	1.355	1.9747	2.3577	2.6904	2.8802	2.9687	3.1048	3.1927	3.1759	3.2294		687	0.12177	0.1698	0.15313	0.16616	0.197	0.17674	0.21403	0.21449	0.22925	0.24603	0.27639
		687.5	0.42317	1.3345	1.9848	2.3663	2.6568	2.8961	2.9221	3.1009	3.1033	3.0497	3.1858		687.5	0.13736	0.14776	0.14707	0.20144	0.21133	0.19702	0.21157	0.21928	0.20527	0.21112	0.2741
		688	0.46233	1.3234	1.9031	2.2793	2.6098	2.7677	2.8608	3.0269	3.0366	3.0734	3.1279		688	0.1518	0.12534	0.17209	0.171	0.22212	0.21258	0.18582	0.21421	0.21963	0.20807	0.25133
		688.5	0.44312	1.3146	1.8862	2.274	2.5702	2.7108	2.8522	2.9708	3.0239	3.003	3.0027		688.5	0.15124	0.15922	0.16803	0.14255	0.19706	0.19203	0.19644	0.21292	0.24446	0.22797	0.27452
		689	0.4192	1.2844	1.8938	2.2253	2.4538	2.6325	2.7728	2.8079	2.8999	2.9984	2.9629		689	0.1406	0.13473	0.17306	0.19028	0.18686	0.20139	0.2214	0.20356	0.23586	0.21881	0.26083
		689.5	0.39226	1.2592	1.7871	2.1458	2.3947	2.6338	2.7404	2.7465	2.8549	2.8822	2.8962		689.5	0.14083	0.15245	0.17953	0.16721	0.17421	0.1974	0.19667	0.22523	0.2227	0.20286	0.23565
		690	0.37476	1.3003	1.7993	2.1476	2.3211	2.6012	2.6487	2.6918	2.8085	2.8907	2.8762		690	0.13969	0.16844	0.15739	0.16386	0.18684	0.20485	0.20148	0.23157	0.21735	0.22206	0.23051
		690.5	0.37522	1.252	1.7449	2.1353	2.3112	2.5525	2.6067	2.6665	2.7413	2.8052	2.7845		690.5	0.13016	0.15893	0.18971	0.16155	0.16134	0.17951	0.19423	0.21891	0.21968	0.22063	0.24589
		691	0.39254	1.2006	1.6637	2.0488	2.3233	2.4099	2.652	2.6473	2.7294	2.7365	2.732		691	0.11934	0.1264	0.15055	0.16646	0.17717	0.2102	0.21545	0.20513	0.25326	0.23965	0.24854
		691.5	0.39238	1.1391	1.6407	2.053	2.2481	2.3862	2.5286	2.5677	2.6632	2.7048	2.7105		691.5	0.13512	0.12553	0.14636	0.19323	0.17913	0.18977	0.18261	0.22129	0.26301	0.233	0.24759
		692	0.41295	1.151	1.6015	1.9837	2.2155	2.3867	2.492	2.4892	2.588	2.6364	2.6433		692	0.12648	0.14218	0.14038	0.18622	0.17498	0.18036	0.19635	0.20457	0.25496	0.23688	0.22243
		692.5	0.37795	1.1443	1.6602	1.9553	2.1562	2.3604	2.4391	2.4296	2.5581	2.6095	2.5943		692.5	0.12393	0.14479	0.12184	0.16326	0.17567	0.18354	0.16182	0.21328	0.19793	0.23101	0.23542
		693	0.3712	1.1453	1.546	1.8751	2.0985	2.3324	2.4375	2.4026	2.5225	2.5864	2.5832		693	0.13448	0.12081	0.14115	0.16366	0.1655	0.19133	0.1784	0.19686	0.22813	0.22541	0.22116
		693.5	0.38264	1.1043	1.4961	1.8874	2.124	2.2202	2.3908	2.3628	2.4357	2.4485	2.5031		693.5	0.14273	0.1666	0.13412	0.13897	0.14813	0.19639	0.18227	0.18948	0.20937	0.20295	0.22052
		694	0.34357	1.1184	1.5389	1.8194	2.0744	2.2539	2.2821	2.3558	2.4134	2.4277	2.5311		694	0.14876	0.13935	0.10154	0.16144	0.16809	0.17078	0.17914	0.19661	0.17326	0.22163	0.20461
		694.5	0.34576	1.1035	1.5338	1.7788	2.0095	2.1248	2.2162	2.3275	2.3852	2.4211	2.4412		694.5	0.09881	0.14244	0.10677	0.13806	0.18076	0.18729	0.19661	0.19006	0.2153	0.23284	0.24286
		695	0.32862	1.0864	1.4866	1.7545	1.9675	2.1	2.2532	2.2387	2.3128	2.349	2.3505		695	0.10757	0.11629	0.12258	0.15005	0.18522	0.17494	0.18113	0.19201	0.20328	0.22686	0.2251
		695.5	0.36131	0.95941	1.4146	1.7571	1.9336	2.1075	2.1546	2.2179	2.2664	2.3226	2.2687		695.5	0.10315	0.13518	0.11499	0.14609	0.17178	0.16665	0.22104	0.17484	0.18486	0.22503	0.21743
		696	0.34182	0.96667	1.3985	1.738	1.8727	2.0814	2.1163	2.173	2.1479	2.2311	2.2915		696	0.11305	0.13429	0.12933	0.12717	0.16189	0.16505	0.17582	0.16614	0.21161	0.22992	0.21835
		696.5	0.33342	0.97318	1.3935	1.6958	1.8348	2.0232	2.0792	2.1349	2.1599	2.2339	2.2895		696.5	0.08898	0.11346	0.12335	0.13391	0.15653	0.19064	0.16393	0.18963	0.19131	0.19824	0.19808
		697	0.32865	0.95107	1.346	1.6377	1.7953	1.9918	2.0309	2.077	2.1187	2.1749	2.2386		697	0.1	0.1066	0.11544	0.15154	0.17019	0.18191	0.15966	0.16206	0.18296	0.20494	0.21854
		697.5	0.30533	0.94312	1.3731	1.6332	1.7972	1.8786	1.9636	2.079	2.0878	2.1928	2.1534		697.5	0.08932	0.13639	0.10926	0.13708	0.13672	0.16785	0.20539	0.16426	0.20991	0.22688	0.19949
		698	0.28105	0.90217	1.3095	1.6146	1.7412	1.91	1.9719	2.0476	2.0715	2.1196	2.1314		698	0.11702	0.14117	0.08034	0.14712	0.13438	0.18378	0.18893	0.1665	0.19642	0.21328	0.21099
		698.5	0.32641	0.8897	1.2519	1.5931	1.7717	1.8338	2.0306	1.9948	1.9926	2.0702	2.0518		698.5	0.12099	0.13534	0.11155	0.12748	0.13917	0.1519	0.15666	0.15476	0.1785	0.19461	0.2329
		699	0.32239	0.84619	1.204	1.523	1.7339	1.8432	1.8902	1.947	2.0205	2.025	2.0615		699	0.11677	0.10959	0.13893	0.13744	0.13995	0.1656	0.14331	0.14262	0.16459	0.17541	0.17943
		699.5	0.32114	0.91569	1.2581	1.468	1.6352	1.8065	1.8017	1.9535	1.9316	2.024	2.048		699.5	0.11459	0.06585	0.11777	0.14899	0.15702	0.1637	0.14692	0.13134	0.16996	0.18077	0.16922
		700	0.34721	0.83869	1.1821	1.4534	1.626	1.7278	1.7649	1.9497	1.9139	1.9441	1.95		700	0.12929	0.1059	0.11351	0.16023	0.13649	0.1661	0.15911	0.15332	0.18145	0.18261	0.18253

## Sheet: Figure 4c
Figure4c
		Time/min	L-erythro	DL-erythro	DL-threo
		0	0.87443	0.36343	0.063034
		6	5.7092	2.8585	0.14762
		12	8.9629	4.7633	0.2137
		18	11.156	6.1284	0.27175
		24	12.616	7.1185	0.32933
		30	13.626	7.8286	0.37856
		36	14.359	8.3564	0.45219
		42	14.846	8.7462	0.50753
		48	15.181	8.9793	0.54997
		54	15.453	9.2085	0.60363
		60	15.556	9.3196	0.65005

## Sheet: Figure 5c
Figure 5c	19F NMR
	SHIN1 –							SHIN1 +
	Time/min	1	2	3	Average	S.D.		Time/min	1	2	3	Average	S.D.
	0	0	0	0	0	0		0	0	0	0	0	0
	10	19.29	21.7	27	22.66	3.944		10	0	0	0	0	0
	20	38.024	43.5	48.6	43.38	5.289		20	0	0	0	0	0
	29	56.698	54.3	57.5	56.166	1.665		29	0	0	0	0	0
	39	70.956	60.6	61.8	64.452	5.6442		39	0	0	0	0	0
	49	80.126	62.9	62.8	68.609	9.9743		49	0	0	0	0	0
	58	85.655	63.3	65.4	71.452	12.345		58	0	0	0	0	0

## Sheet: Figure6b
Figure6b	IC50 HIt1 vs SHMT1				IC50 HIt2 vs SHMT1
	Conc. microM	Inhibition rate %	S.D.		Conc. microM	Inhibition rate %	S.D.
	100	100	0		100	100	0
	20	100	0		20	100	0
	4	83.852	1.2737		4	84.19	1.3675
	0.8	46.452	2.7941		0.8	46.045	2.5755
	0.16	36.206	10.495		0.16	22.31	1.2571
	0.032	17.641	3.8843		0.032	14.112	2.0229
	0.0064	-3.8708	15.584		0.0064	8.7466	8.3007
	ITC HIt1 vs SHMT1				ITC HIt1 vs SHMT1
	deltaG_Hit1	deltaH_Hit1	deltaS_Hit1		deltaG_Hit2	deltaH_Hit2	deltaS_Hit2
	-8.1	-11.7	3.6		-7.4	-2.2	-5.2

## Sheet: Figure6c
	Ratio
	(µM)	Control	Hit1 2 µM	Hit1 10 µM	Hit2 2 µM	Hit2 10 µM
	#1	1.01297	0.727145	0.54687	0.0578068	0.0292772
	#2	0.996098	0.656642	0.524053	0.1378	0.0558301
	#3	0.990927	0.900761	0.526745	0.0962233	0.0177076
	Ave	1	0.761516	0.532556	0.0972766	0.0342716
	Sd	0.0115297	0.125637	0.0124692	0.0400069	0.0195458

## Sheet: hSHMT1 sequence file
	1 ATGGGCAGCAGCCATCATCATCATCATCACAGCAGCGGCCTGGTGCCGCGCGGCAGCCAT
	1 M G S S H H H H H H S S G L V P R G S H
	61 ATGacgatgccagtcaacggggcccacaaggatgctgacctgtggtcctcacatgacaag
	21 M T M P V N G A H K D A D L W S S H D K
	121 atgctggcacaacccctcaaagacagtgatgttgaggtttacaacatcattaagaaggag
	41 M L A Q P L K D S D V E V Y N I I K K E
	181 agtaaccggcagagggttggattggagctgattgcctcggagaatttcgccagccgagca
	61 S N R Q R V G L E L I A S E N F A S R A
	241 gttttggaggccctaggctcttgcttaaataacaaatactctgaggggtacccgggccag
	81 V L E A L G S C L N N K Y S E G Y P G Q
	301 agatactatggcgggactgagtttattgatgaactggagaccctctgtcagaagcgagcc
	101 R Y Y G G T E F I D E L E T L C Q K R A
	361 ctgcaggcctataagctggacccacagtgctggggggtcaacgtccagccctactcaggc
	121 L Q A Y K L D P Q C W G V N V Q P Y S G
	421 tcccctgcaaactttgctgtgtacactgccctggtggaaccccatgggcgcatcatgggc
	141 S P A N F A V Y T A L V E P H G R I M G
	481 ctggaccttccggatgggggccacctgacccatgggttcatgacagacaagaagaaaatc
	161 L D L P D G G H L T H G F M T D K K K I
	541 tctgccacgtccatcttctttgaatctatgccctacaaggtgaacccagatactggctac
	181 S A T S I F F E S M P Y K V N P D T G Y
	601 atcaactatgaccagctggaggagaacgcacgcctcttccacccgaagctgatcatcgca
	201 I N Y D Q L E E N A R L F H P K L I I A
	661 ggaaccagctgctactcccgaaacctggaatatgcccggctacggaagattgcagatgag
	221 G T S C Y S R N L E Y A R L R K I A D E
	721 aacggggcgtatctcatggcggacatggctcacatcagcgggctggtggcggctggcgtg
	241 N G A Y L M A D M A H I S G L V A A G V
	781 gtgccctccccatttgaacactgccatgtggtgaccaccaccactcacaagaccctgcga
	261 V P S P F E H C H V V T T T T H K T L R
	841 ggctgccgagctggcatgatcttctacaggaaaggagtgaaaagtgtggatcccaagact
	281 G C R A G M I F Y R K G V K S V D P K T
	901 ggcaaagagattctgtacaacctggagtctcttatcaattctgctgtgttccctggcctg
	301 G K E I L Y N L E S L I N S A V F P G L
	961 cagggaggtccccacaaccacgccattgctggggttgctgtggcactgaagcaagctatg
	321 Q G G P H N H A I A G V A V A L K Q A M
	1021 actctggaatttaaagtttatcaacaccaggtggtggccaactgcagggctctgtctgag
	341 T L E F K V Y Q H Q V V A N C R A L S E
	1081 gccctgacggagctgggctacaaaatagtcacaggtggttctgacaaccatttgatcctt
	361 A L T E L G Y K I V T G G S D N H L I L
	1141 gtggatctccgttccaaaggcacagatggtggaagggctgagaaggtgctagaagcctgt
	381 V D L R S K G T D G G R A E K V L E A C
	1201 tctattgcctgcaacaagaacacctgtccaggtgacagaagcgctctgcggcccagtgga
	401 S I A C N K N T C P G D R S A L R P S G
	1261 ctgcggctggggaccccagcactgacgtcccgtggacttttggaaaaagacttccaaaaa
	421 L R L G T P A L T S R G L L E K D F Q K
	1321 gtagcccactttattcacagagggatagagctgaccctgcagatccagagcgacactggt
	441 V A H F I H R G I E L T L Q I Q S D T G
	1381 gtcagagccaccctgaaagagttcaaggagagactggcaggggataagtaccaggcggcc
	461 V R A T L K E F K E R L A G D K Y Q A A
	1441 gtgcaggctctccgggaggaggttgagagcttcgcctctctcttccctctgcctggcctg
	481 V Q A L R E E V E S F A S L F P L P G L
	1501 cctgacttctaa
	501 P D F *

## Sheet: hSHMT2 sequence file
	1 ATGGGCAGCAGCCATCATCATCATCATCACAGCAGCGGCCTGGTTCCGCGTGGTAGTGGG
	1 M G S S H H H H H H S S G L V P R G S G
	61 CAGCTGGTCAGGATGGCCATTCGGGCTCAGCACAGCAACGCAGCCCAGACTCAGACTGGG
	21 Q L V R M A I R A Q H S N A A Q T Q T G
	121 GAAGCAAACAGGGGCTGGACAGGCCAGGAGAGCCTGTCGGACAGTGATCCTGAGATGTGG
	41 E A N R G W T G Q E S L S D S D P E M W
	181 GAGTTGCTGCAGAGGGAGAAGGACAGGCAGTGTCGTGGCCTGGAGCTCATTGCCTCAGAG
	61 E L L Q R E K D R Q C R G L E L I A S E
	241 AACTTCTGCAGCCGAGCTGCGCTGGAGGCCCTGGGGTCCTGTCTGAACAACAAGTACTCG
	81 N F C S R A A L E A L G S C L N N K Y S
	301 GAGGGTTATCCTGGCAAGAGATACTATGGGGGAGCAGAGGTGGTGGATGAAATTGAGCTG
	101 E G Y P G K R Y Y G G A E V V D E I E L
	361 CTGTGCCAGCGCCGGGCCTTGGAAGCCTTTGACCTGGATCCTGCACAGTGGGGAGTCAAT
	121 L C Q R R A L E A F D L D P A Q W G V N
	421 GTCCAGCCCTACTCCGGGTCCCCAGCCAACCTGGCCGTCTACACAGCCCTTCTGCAACCT
	141 V Q P Y S G S P A N L A V Y T A L L Q P
	481 CACGACCGGATCATGGGGCTGGACCTGCCCGATGGGGGCCATCTCACCCACGGCTACATG
	161 H D R I M G L D L P D G G H L T H G Y M
	541 TCTGACGTCAAGCGGATATCAGCCACGTCCATCTTCTTCGAGTCTATGCCCTATAAGCTC
	181 S D V K R I S A T S I F F E S M P Y K L
	601 AACCCCAAAACTGGCCTCATTGACTACAACCAGCTGGCACTGACTGCTCGACTTTTCCGG
	201 N P K T G L I D Y N Q L A L T A R L F R
	661 CCACGGCTCATCATAGCTGGCACCAGCGCCTATGCTCGCCTCATTGACTACGCCCGCATG
	221 P R L I I A G T S A Y A R L I D Y A R M
	721 AGAGAGGTGTGTGATGAAGTCAAAGCACACCTGCTGGCAGACATGGCCCACATCAGTGGC
	241 R E V C D E V K A H L L A D M A H I S G
	781 CTGGTGGCTGCCAAGGTGATTCCCTCGCCTTTCAAGCACGCAGACATCGTCACCACCACT
	261 L V A A K V I P S P F K H A D I V T T T
	841 ACTCACAAGACTCTTCGAGGGGCCAGGTCAGGGCTCATCTTCTACCGGAAAGGGGTGAAG
	281 T H K T L R G A R S G L I F Y R K G V K
	901 GCTGTGGACCCCAAGACTGGCCGGGAGATCCCTTACACATTTGAGGACCGAATCAACTTT
	301 A V D P K T G R E I P Y T F E D R I N F
	961 GCCGTGTTCCCATCCCTGCAGGGGGGCCCCCACAATCATGCCATTGCTGCAGTAGCTGTG
	321 A V F P S L Q G G P H N H A I A A V A V
	1021 GCCCTAAAGCAGGCCTGCACCCCCATGTTCCGGGAGTACTCCCTGCAGGTTCTGAAGAAT
	341 A L K Q A C T P M F R E Y S L Q V L K N
	1081 GCTCGGGCCATGGCAGATGCCCTGCTAGAGCGAGGCTACTCACTGGTATCAGGTGGTACT
	361 A R A M A D A L L E R G Y S L V S G G T
	1141 GACAACCACCTGGTGCTGGTGGACCTGCGGCCCAAGGGCCTGGATGGAGCTCGGGCTGAG
	381 D N H L V L V D L R P K G L D G A R A E
	1201 CGGGTGCTAGAGCTTGTATCCATCACTGCCAACAAGAACACCTGTCCTGGAGACCGAAGT
	401 R V L E L V S I T A N K N T C P G D R S
	1261 GCCATCACACCGGGCGGCCTGCGGCTTGGGGCCCCAGCCTTAACTTCTCGACAGTTCCGT
	421 A I T P G G L R L G A P A L T S R Q F R
	1321 GAGGATGACTTCCGGAGAGTTGTGGACTTTATAGATGAAGGGGTCAACATTGGCTTAGAG
	441 E D D F R R V V D F I D E G V N I G L E
	1381 GTGAAGAGCAAGACTGCCAAGCTCCAGGATTTCAAATCCTTCCTGCTTAAGGACTCAGAA
	461 V K S K T A K L Q D F K S F L L K D S E
	1441 ACAAGTCAGCGTCTGGCCAACCTCAGGCAACGGGTGGAGCAGTTTGCCAGGGCCTTCCCC
	481 T S Q R L A N L R Q R V E Q F A R A F P
	1501 ATGCCTGGTTTTGATGAGCATTAA
	501 M P G F D E H *

## Sheet: Supplementary Figure 7
Supplementary Figure 7
(a) Stability assay of Probe1
	Probe 530nm 0min	Probe 530nm 60min	I/I0			H2O2 530nm 0min	H2O2 530nm 60min	I/I0			NOC7 530nm 0min	NOC7 530nm 60min	I/I0
1	362.44	359.97	0.993185		1	369.84	371.32	1.004		1	362.41	357.3	0.9859
2	369.82	371.11	1.00349		2	366.32	363.91	0.993421		2	349.78	349.32	0.998685
3	361.93	363.45	1.0042		3	353.33	350.68	0.9925		3	354.06	355.01	1.00268
			Average					Average					Average
			1.00029					0.996641					0.995756
			S.D.					S.D.					S.D.
			0.00616417					0.00639128					0.00876658
	GSH 530nm 0min	GSH 530nm 60min	I/I0			NaOCl 530nm 0min	NaOCl 530nm 60min	I/I0
1	360.98	360.62	0.999003		1	367.87	367.21	0.998206
2	368.42	367.98	0.998806		2	365.88	365.73	0.99959
3	365.93	363.37	0.993004		3	369.47	365.79	0.99004
			Average					Average
			0.996938					0.995945
			S.D.					S.D.
			0.00340784					0.00516088
	Cys 530nm 0min	Cys 530nm 60min	I/I0			KO2 530nm 0min	KO2 530nm 60min	I/I0				Average	S.D.
1	369.52	367.09	0.993424		1	358.3	359.66	1.0038			DMSO	1.00029	0.00616417
2	363.4	359.99	0.990616		2	356.26	356.46	1.00056			GSH	0.996938	0.00340784
3	361.95	361.75	0.999447		3	361.1	360.22	0.997563			Cys	0.994496	0.00451206
											Hcy	1.00135	0.00169412
			Average					Average			H2O2	0.996641	0.00639128
			0.994496					1.00064			NaOCl	0.995945	0.00516088
			S.D.					S.D.			KO2	1.00064	0.00311709
			0.00451206					0.00311709			TBHP	0.999078	0.00422563
											NOC7	0.995756	0.00876658
						TBHP 530nm 0min	TBHP 530nm 60min	I/I0
	Hcy 530nm 0min	Hcy 530nm 60min	I/I0		1	364.81	363.58	0.996628
1	362.8	362.77	0.999917		2	361	359.79	0.996648
2	364.52	364.85	1.00091		3	361.36	362.79	1.00396
3	363.57	364.74	1.00322
								Average
			Average					0.999078
			1.00135					S.D.
			S.D.					0.00422563
			0.00169412
(b) Stability assay of DMANA
	DMANA 435nm 0min	DMANA 435nm 60min	I/I0			H2O2 435nm 0min	H2O2 435nm 60min	I/I0			NOC7 435nm 0min	NOC7 435nm 60min	I/I0
1	746	742.1	0.994772		1	793.8	796.3	1.00315		1	796.4	792.8	0.99548
2	764.4	759.9	0.994113		2	801.6	797.9	0.995384		2	797.7	801.4	1.00464
3	742.2	736.9	0.992859		3	791.5	789.6	0.997599		3	800.9	797.9	0.996254
			Average					Average					平均
			0.993915					0.998711					0.998791
			S.D.					S.D.					S.D.
			0.000971818					0.00400014					0.00507896
	GSH 435nm 0min	GSH 435nm 60min	I/I0			NaOCl 435nm 0min	NaOCl 435nm 60min	I/I0
1	807	798.6	0.989591		1	810	810.9	1.00111
2	793.9	794.5	1.00076		2	797.6	799.7	1.00263
3	783.7	784.2	1.00064		3	796.9	797.6	1.00088
			Average					Average
			0.996995					1.00154
			S.D.					S.D.
			0.00641221					0.000952912
	Cys 435nm 0min	Cys 435nm 60min	I/I0			KO2 435nm 0min	KO2 435nm 60min	I/I0				Average	S.D.
1	787	796.8	1.01245		1	818.6	814.8	0.995358			DMSO	0.993915	0.000971818
2	776.9	786.7	1.01261		2	786.6	788.3	1.00216			GSH	0.996995	0.00641221
3	788.6	802.8	1.01801		3	796.5	814.8	1.02298			Cys	1.01436	0.00316105
											Hcy	1.00705	0.00389687
			Average					平均			H2O2	0.998711	0.00400014
			1.01436					1.00683			NaOCl	1.00154	0.000952912
			S.D.					S.D.			KO2	1.00683	0.014389
			0.00316105					0.014389			TBHP	1.00384	0.00277945
											NOC7	0.998791	0.00507896
						TBHP 435nm 0min	TBHP 435nm 60min	I/I0
	Hcy 435nm 0min	Hcy 435nm 60min	I/I0		1	793.1	793.6	1.00063
1	819.7	822.4	1.00329		2	797.7	802.1	1.00552
2	794.7	803.5	1.01107		3	763.5	767.6	1.00537
3	797	802.4	1.00678
								平均
			平均					1.00384
			1.00705					S.D.
			S.D.					0.00277945
			0.00389687
(c) Microsome assay
		I/Io	S.D.
	Probe 1	0.984927	0.0606376
	DMANA	0.793175	0.0295477

## Sheet: Supplementary Figure 8
Supplementary Figure 8		Viability assay
	Reactive species	DMSO	S.D.	1 µM DMANA	S.D.	5 µM DMANA	S.D.
	6 h	95.2	2.62107	90.8333	3.91195	88.6	4.25793
	24 h	94.5	2.62107	89.9333	2.40069	86.1	3.48281

## Sheet: Supplementary Figure 9
Supplementary Figure 9		vs SHMT2
	XYDATA	0 min	5 min	10 min	15 min	20 min	25 min	30 min	35 min	40 min	45 min	50 min	55 min	60 min
	400	60.1876	56.0503	53.9478	48.1712	44.1253	40.7233	37.9387	38.768	34.8121	32.5011	31.4593	29.5226	28.5869
	400.5	60.0402	55.7518	53.1926	47.1984	43.4215	39.8901	37.0535	37.1898	33.435	31.3205	30.0267	28.2097	27.0086
	401	60.0632	56.1857	52.6533	46.5774	42.6722	39.4803	36.6749	35.4978	32.2957	30.2118	28.7048	26.8249	25.2417
	401.5	61.938	57.9174	53.3538	47.1944	43.3665	39.9094	37.032	35.1786	32.1608	30.0653	28.2174	26.5281	24.6811
	402	64.7031	60.8962	55.2804	49.5627	45.217	41.5872	38.5708	36.0138	33.1093	30.9656	28.6298	27.0153	25.2713
	402.5	67.8053	64.3414	57.9466	52.4864	47.6853	43.7686	40.2881	37.2288	34.4769	32.1153	29.8322	28.0546	26.3783
	403	71.5603	67.7857	60.9367	55.4755	50.5215	46.0389	42.2775	38.8619	36.1814	33.6566	31.0449	29.1859	27.4976
	403.5	75.3499	71.188	64.069	58.4206	52.886	48.4635	44.3576	40.6708	38.046	35.1626	32.7374	30.4687	28.6715
	404	79.5298	74.4965	67.5065	60.9229	55.7653	50.7925	46.6714	42.6389	39.9593	36.8787	34.1504	31.9683	30.2014
	404.5	83.1076	78.3531	70.932	63.9306	58.4651	53.1379	49.0613	44.9112	41.8905	38.45	35.7884	33.5443	31.3436
	405	87.0287	82.6037	74.1019	67.1465	61.4132	55.9147	51.475	47.1625	43.6112	40.3027	37.3115	35.2973	32.9316
	405.5	91.552	87.0364	77.5168	70.8154	64.1138	58.1844	54.06	49.2825	45.6136	42.0964	38.968	37.0571	34.5793
	406	96.1047	91.2827	81.1954	74.7934	67.2542	61.1485	56.5308	51.7328	47.632	44.477	40.6533	38.5748	36.3725
	406.5	100.938	95.0805	85.2747	78.0157	70.0195	64.3696	59.1516	54.1266	50.0547	46.5272	42.7139	40.084	37.8987
	407	106.119	99.726	89.5012	81.5631	73.0732	67.6446	61.7683	56.4185	52.5361	48.5299	44.6135	41.6662	39.3813
	407.5	110.741	103.583	93.7933	84.4871	76.8216	70.9302	64.5097	59.1225	54.9327	50.503	46.6536	43.3989	40.9077
	408	115.393	107.786	98.0417	88.4177	80.5323	74.0847	67.4207	61.618	57.2505	52.7175	48.8107	45.3835	42.3689
	408.5	119.946	112.025	102.174	92.0897	83.9174	77.1119	70.1556	64.0895	59.4602	55.1819	50.8552	47.2542	44.4961
	409	125.417	116.947	106.441	96.0542	87.1884	80.2745	72.714	66.6853	61.7367	57.4646	53.3058	49.3002	46.3647
	409.5	130.732	122.018	110.756	99.9906	90.4959	83.0996	75.7599	69.5493	64.1231	59.557	55.52	51.1258	48.103
	410	136.113	127.115	115.466	103.76	94.0775	86.4627	78.5765	72.7575	66.6357	61.5269	57.6226	53.0993	49.8129
	410.5	141.387	132.013	120.086	108.085	97.8715	89.8029	81.7826	75.4879	69.0912	63.7427	59.5968	55.2878	51.685
	411	146.676	137.268	124.407	111.848	101.393	93.3106	84.9508	78.1099	71.5173	66.1496	61.5952	57.3942	53.6079
	411.5	151.684	142.235	128.637	115.734	105.078	96.8277	87.949	80.8063	74.2349	69.2587	63.5998	59.3576	55.6772
	412	156.59	147.499	133.409	119.888	109.022	99.8142	91.3056	83.3711	76.5598	71.8981	65.8978	61.4701	57.3388
	412.5	162.193	153.046	137.367	124.223	113.365	103.04	94.6113	85.9992	79.2854	74.1267	68.4102	63.7152	59.2072
	413	167.501	158.226	141.931	128.209	117.467	106.261	97.573	89.1444	82.0117	76.3447	70.5208	65.9262	61.0636
	413.5	173.733	163.88	146.197	132.406	120.94	109.639	100.586	92.0473	84.8644	78.6147	72.8247	67.988	63.2028
	414	179.156	168.464	150.977	136.68	123.985	113.06	103.423	95.372	87.4564	81.1353	75.1105	70.5692	65.171
	414.5	183.939	173.425	155.951	140.968	127.147	116.168	106.59	97.9154	90.4217	83.8142	77.4741	72.4358	67.0191
	415	187.969	177.791	159.715	144.364	129.994	119.308	109.049	100.735	93.0191	85.8125	79.4429	74.0324	69.1519
	415.5	193.158	181.373	164.239	148.519	134.363	122.663	112.61	103.298	94.8474	88.1046	81.3632	75.9493	70.5948
	416	199.021	186.364	168.553	152.089	138.417	125.75	115.814	106.139	97.2439	90.1043	83.4132	78.0488	72.5473
	416.5	204.23	191.329	173.162	155.8	141.96	128.774	119.141	109.133	99.5393	92.451	85.9324	79.9402	74.3655
	417	209.739	195.903	177.624	160.228	145.6	131.796	121.959	111.48	102.02	94.6645	88.0845	82.01	76.3614
	417.5	214.109	200.484	181.865	164.249	149.026	135.77	124.516	113.938	104.545	96.8472	90.4773	83.4863	78.5996
	418	219.044	204.783	186.16	168.309	152.257	139.42	127.023	116.523	107.075	99.3666	92.5508	85.3868	80.4992
	418.5	224.176	209.366	190.628	171.896	155.717	142.526	129.828	118.917	109.645	101.451	94.7717	87.2186	82.1877
	419	229.115	214.636	194.321	175.169	159.192	145.301	132.53	121.512	111.992	103.241	96.3159	89.3511	83.5598
	419.5	234.497	219.475	197.802	178.449	162.224	148.418	135.759	124.127	114.115	105.43	98.2565	91.4325	85.328
	420	239.14	223.799	201.588	182.181	164.878	150.902	138.197	126.728	116.31	107.172	99.7698	93.5028	87.2477
	420.5	243.374	227.928	205.358	185.928	167.883	153.95	140.883	129.389	118.682	109.14	102.296	95.1103	88.8885
	421	247.147	231.413	208.76	189.506	171.553	156.64	143.497	131.967	121.255	111.808	104.294	96.3876	90.3656
	421.5	251.333	234.796	211.997	193.229	175.184	159.17	145.829	134.286	123.905	114.59	105.947	98.0917	91.8448
	422	255.292	239.268	215.29	196.357	178.426	161.608	148.228	136.259	125.811	116.564	107.464	99.9093	93.5207
	422.5	259.539	242.594	218.331	199.401	180.875	164.302	150.658	138.678	127.649	118.536	109.426	101.925	95.2171
	423	263.601	246.87	221.505	201.565	183.661	166.609	153.147	140.213	129.326	119.778	111.269	103.788	96.9901
	423.5	267.476	250.747	224.88	204.708	185.72	169.082	155.553	142.309	130.877	121.519	112.632	104.919	97.8749
	424	271.22	254.402	228.351	206.797	187.932	171.32	157.714	143.806	132.592	122.923	114.048	105.801	98.4445
	424.5	273.927	257.155	231.403	209.448	190.228	173.579	159.668	145.502	134.387	124.444	115.201	107.099	99.5641
	425	277.038	259.701	233.941	211.784	192.743	176.157	161.46	147.631	135.924	126	116.68	108.67	100.652
	425.5	279.963	262.555	236.605	214.317	195.184	178.318	163.299	149.708	137.68	127.588	117.988	109.998	102.497
	426	282.906	265.229	238.9	217.01	197.728	180.743	164.677	151.835	139.07	129.003	119.227	111.606	103.788
	426.5	285.068	268.079	241.634	218.546	199.119	182.396	166.488	152.817	140.228	130.116	120.607	112.476	105.161
	427	287.883	271.484	243.854	220.649	201.138	183.172	168.614	153.721	141.163	131.166	121.463	113.406	106.199
	427.5	290.519	273.183	246.083	222.779	203.54	185.057	170.115	154.608	142.664	132.081	122.284	114.362	107.43
	428	293.459	275.651	247.582	224.563	205.589	186.543	170.889	156.152	144.021	133.575	122.854	114.995	107.927
	428.5	295.717	276.868	249.542	226.157	206.793	188.276	171.859	157.394	145.334	134.868	123.829	116.33	108.926
	429	297.535	278.594	251.515	227.972	207.55	189.598	172.41	158.996	146.372	135.606	125.047	117.051	109.495
	429.5	298.927	280.477	252.95	228.676	208.416	190.881	173.229	160.151	147.393	136.282	125.833	118.111	110.111
	430	300.111	281.922	254.485	230.166	209.992	192.122	174.358	161.229	147.998	136.786	127.171	118.873	111.204
	430.5	301.311	283.455	256.248	231.447	211.089	193.375	176.297	162.532	148.853	137.95	127.788	119.58	111.728
	431	302.773	284.454	257.496	233.2	211.916	193.608	177.608	162.935	150.009	138.728	128.523	119.963	111.875
	431.5	304.19	285.917	258.036	233.611	212.826	194.361	178.594	163.569	150.38	139.493	129.159	120.455	112.404
	432	305.203	286.933	258.817	234.353	213.733	194.701	179.042	164.497	150.85	139.95	129.496	120.928	113.05
	432.5	305.711	287.675	260.148	234.496	214.281	194.673	179.245	164.822	151.97	140.474	130.41	121.211	113.839
	433	306.664	288.716	260.487	235.292	214.938	195.081	179.703	165.423	152.302	140.701	131.005	121.398	114.217
	433.5	307.607	288.568	261.746	235.619	215.497	195.956	179.908	166.167	152.703	141.446	131.405	121.607	114.412
	434	307.96	289.263	261.856	236.68	215.511	196.826	180.115	166.538	152.68	141.549	131.812	121.901	114.732
	434.5	307.805	289.417	262.032	237.767	215.696	197.034	180.667	166.828	153.324	142.176	131.919	122.398	115.449
	435	307.668	290.028	261.949	238.583	216.102	197.438	181.131	166.855	154.194	142.175	132.167	122.785	115.969
	435.5	307.802	290.254	261.03	238.331	216.826	197.346	180.987	166.523	154.204	142.166	132.632	123.605	116.035
	436	307.224	290.464	261.28	237.411	216.672	197.297	181.023	166.176	153.563	142.519	132.558	123.729	115.736
	436.5	307.132	289.993	261.464	237.178	216.396	197.369	181.045	165.98	153.041	142.107	132.462	123.494	115.555
	437	307.849	289.61	261.706	237.443	215.897	197.735	181.012	166.158	153.072	142.419	132.719	123.518	115.36
	437.5	307.398	289.089	261.304	237.917	215.496	198.191	181.488	166.449	153.629	142.065	133.104	123.568	115.482
	438	307.318	288.733	260.731	237.531	215.583	198.094	181.238	166.529	154.1	141.985	133.1	123.75	115.712
	438.5	306.498	287.902	260.357	236.303	215.106	197.293	181.25	166.717	154.437	141.716	132.617	123.363	116.201
	439	305.997	287.281	259.134	235.462	215.349	196.866	180.473	166.368	154.218	141.19	131.839	123.396	116.542
	439.5	305.079	286.338	258.721	234.358	215.012	196.605	179.964	166.383	153.466	141.128	131.455	123.246	116.346
	440	304.46	285.486	258.121	233.436	214.357	196.96	179.321	165.632	153.106	141.209	131.528	123.42	115.864
	440.5	303.246	284.259	257.993	233.332	213.722	195.889	179.259	165.21	152.945	141.527	132.138	123.307	115.623
	441	302.035	284.231	256.652	233.588	212.613	195.511	179.496	164.924	153.056	141.39	132.368	123.703	114.873
	441.5	300.956	282.698	256.01	233.329	212.636	194.375	179.305	164.736	153.236	141.055	131.974	123.482	115.061
	442	299.739	281.518	254.785	232.164	212.254	193.759	178.276	164.552	152.426	140.153	131.697	123.25	115.348
	442.5	297.755	280.488	254.075	230.585	211.418	192.51	177.499	163.732	151.759	140.033	130.616	122.309	115.347
	443	295.961	280.216	252.99	229.866	210.988	192.165	177.351	163.464	151.638	139.594	130.332	121.768	114.857
	443.5	294.069	279.066	252.074	229.638	209.148	191.714	177.057	163.129	151.549	139.162	129.604	121.509	114.339
	444	292.037	277.536	251.288	229.51	208.368	191.372	176.398	162.189	150.951	138.548	129.701	121.678	114.351
	444.5	290.194	275.662	250.168	228.962	207.45	190.993	175.311	161.031	150.073	138.483	129.697	121.71	113.855
	445	289.896	273.962	249.098	227.82	206.49	190.124	174.244	159.947	149.508	138.112	129.264	121.344	113.688
	445.5	289.005	272.462	247.154	226.023	205.631	189.033	173.444	159.894	148.428	137.75	128.955	121.019	113.254
	446	287.639	270.531	246.202	223.936	204.596	188.269	172.476	159.531	147.818	136.554	128.081	120.682	112.99
	446.5	284.939	268.947	244.907	222.49	203.35	187.014	171.621	159.36	146.79	135.799	127.242	119.986	112.797
	447	281.618	266.974	243.829	221.29	202.387	185.912	170.589	158.266	145.942	135.765	126.857	119.375	112.415
	447.5	279.559	265.297	242.33	220.022	201.556	184.498	169.667	157.585	146.053	135.743	126.668	118.695	111.855
	448	278.035	263.745	240.425	218.718	200.177	183.804	168.552	156.659	144.953	134.848	126.248	118.28	111.351
	448.5	276.78	261.953	238.311	216.691	198.237	183.067	167.547	155.811	144.281	133.922	125.596	117.756	110.828
	449	274.449	259.363	235.996	215.01	196.508	182.123	166.202	154.803	142.942	133.196	124.984	117.279	110.507
	449.5	271.533	257.629	234.142	213.414	194.938	180.873	165.146	153.611	142.488	133.02	124.138	116.639	109.924
	450	268.435	256.104	232.022	212.072	193.737	179.347	164.283	152.558	141.963	132.069	123.318	115.8	109.069
	450.5	265.666	253.845	229.662	210.26	192.034	177.152	163.605	151.069	140.323	131.25	122.255	114.989	108.205
	451	263.772	251.82	228.189	208.174	190.604	175.314	162.445	149.866	139.26	130.196	121.562	114.441	107.725
	451.5	261.704	249.25	225.949	206.317	188.908	173.381	160.375	147.98	137.683	129.404	120.744	113.991	106.721
	452	258.991	245.94	223.645	203.889	187.356	171.889	158.149	146.942	136.467	128.172	119.716	113.193	106.174
	452.5	255.671	242.53	220.563	201.764	185.576	169.849	156.311	145.465	134.774	126.577	119.249	112.244	105.271
	453	252.205	239.627	217.798	199.413	183.321	167.735	154.343	143.91	133.486	125.123	118.32	110.854	104.396
	453.5	249.07	236.725	215.122	196.931	181.362	165.722	152.614	142.518	132.451	124.218	116.929	109.714	103.429
	454	246.354	233.687	212.209	194.556	179.353	163.715	151.514	141.145	131.753	122.707	115.565	108.324	102.375
	454.5	242.592	229.851	209.36	192.609	176.992	162.325	150.089	139.851	130.205	121.425	113.736	107.186	101.557
	455	238.963	226.74	206.552	189.594	174.82	160.707	148.524	138.211	128.878	120.143	113.022	106.264	100.106
	455.5	235.208	223.444	203.928	187.404	172.133	159.222	146.823	136.757	127.013	118.661	111.979	104.913	99.1837
	456	231.188	219.66	201.012	183.966	169.425	156.914	144.749	134.807	125.098	116.969	110.473	104.165	97.8993
	456.5	227.735	217.252	197.735	181.047	166.828	154.143	142.828	133.185	123.482	115.602	109.526	102.537	96.645
	457	224.227	213.277	194.673	177.93	164.329	151.676	140.905	131.34	121.79	114.111	108.299	101.773	95.6899
	457.5	221.463	210.52	192.149	175.145	162.232	149.323	139.124	129.311	120.486	112.953	106.653	100.459	94.5827
	458	217.298	206.479	189.286	173.025	159.44	147.354	137.11	127.237	119.175	111.296	105.516	99.3889	93.7516
	458.5	213.642	203.637	185.834	170.89	156.757	145.147	135.108	125.559	117.036	110.198	104.001	98.2931	93.3475
	459	210.265	200.457	182.445	168.25	154.398	143.661	133.07	124.098	115.681	108.706	102.691	97.2502	92.5457
	459.5	206.099	197.61	179.424	164.865	151.538	141.5	131.406	122.8	114.217	107.371	101.638	96.1508	91.7023
	460	202.441	193.729	176.775	162.312	149.291	139.086	129.462	121.153	113.44	105.955	100.25	94.9378	90.3402
	460.5	199.642	190.581	174.017	160.101	146.661	136.581	127.448	119.193	112.244	104.443	99.0637	93.8906	89.26
	461	195.987	187.353	171.226	158.031	144.734	133.976	125.914	117.161	110.559	103.069	97.6746	92.5652	88.3388
	461.5	192.446	184.157	167.966	155.798	143.014	132.513	124.068	115.586	108.987	101.687	96.3097	91.6753	87.6261
	462	188.706	180.77	164.609	152.662	141.156	130.449	122.512	114.332	107.31	100.698	95.3015	90.6265	86.8189
	462.5	185.099	177.212	161.928	149.719	138.844	128.882	120.97	112.617	105.929	99.3989	94.0694	89.7944	85.758
	463	182.073	173.57	159.325	146.954	136.663	126.686	118.936	111.404	104.426	98.5626	93.4359	88.9194	84.9874
	463.5	178.698	170.504	156.77	144.507	134.161	124.957	116.826	109.635	103.246	97.5125	92.5338	88.5981	83.9072
	464	175.939	167.813	154.629	142.604	132.535	123.098	114.929	108.148	102.334	96.1828	91.9816	87.6041	83.1935
	464.5	172.614	165.183	152.064	140.882	130.344	121.381	113.567	106.814	100.87	95.3266	90.9375	86.858	82.0626
	465	169.467	162.703	149.307	138.489	128.766	119.701	112.374	105.379	99.7531	94.2575	89.9911	85.9256	81.7288
	465.5	165.669	159.763	146.925	135.942	127.292	118.177	111.083	104.684	98.1804	93.8323	89.3911	85.1129	81.2332
	466	162.471	157.022	144.271	133.755	125.451	116.762	109.65	103.24	97.4201	93.3727	88.9209	84.5587	81.0301
	466.5	160.121	154.042	142.212	131.742	123.104	115.486	108.495	102.21	96.8219	92.6124	88.157	83.8201	81.0291
	467	157.195	151.4	140.185	130.182	121.533	114.048	107.921	101.178	96.3208	91.5099	87.497	83.3431	80.717
	467.5	154.843	149.15	137.761	128.513	119.804	112.867	106.74	100.538	95.882	90.6973	86.7348	83.0173	80.6683
	468	151.782	146.351	135.989	127.252	118.234	111.738	106.073	99.5148	95.0316	90.146	85.8665	82.5834	80.2309
	468.5	149.038	144.201	134.107	125.281	116.786	110.746	105.007	98.7136	93.9146	90.0045	85.3544	82.6316	79.5312
	469	146.183	141.449	132.213	123.292	115.304	109.611	103.772	97.6889	92.9292	89.4089	84.9503	82.2212	79.1054
	469.5	143.796	139.344	130.257	121.395	113.968	108.206	102.761	96.57	92.083	88.8209	84.7188	81.6561	78.7975
	470	141.725	137.198	127.929	119.948	112.788	106.949	101.724	95.6684	91.0869	88.2809	84.3642	81.238	79.0696
	470.5	139.897	135.149	126.148	118.594	112.04	105.698	100.389	94.8845	90.8708	87.724	84.0323	81.186	78.5163
	471	137.223	133.372	124.335	117.137	110.479	104.473	99.1087	94.3962	90.5748	87.0569	83.9685	81.181	78.7621
	471.5	134.826	130.631	122.543	115.449	109.166	103.302	97.8554	93.6238	90.5591	86.6192	83.5922	80.9106	78.3536
	472	132.022	128.925	120.958	113.533	107.59	102.038	96.7337	92.8937	89.9464	86.2482	83.1464	80.6612	78.3358
	472.5	129.653	126.61	119.364	112.274	106.05	100.947	96.6915	92.5566	89.7746	86.005	82.8117	80.3905	78.5181
	473	126.997	124.86	117.958	111.025	105.184	100.166	96.0909	91.7414	88.981	85.5634	82.4819	80.0402	78.5064
	473.5	125.113	123.124	116.115	109.505	103.988	99.1687	95.499	91.4166	88.7691	85.2002	82.3618	80.749	78.5248
	474	122.997	121.247	114.171	108.183	102.995	97.9051	94.974	90.5699	88.4203	84.6932	82.4757	80.7971	78.4246
	474.5	121.168	119.634	112.268	106.698	102.015	97.4474	94.1994	90.357	88.1292	84.393	82.6834	81.0795	78.4066
	475	119.182	117.712	111.007	105.194	101.037	96.9802	93.1872	89.7362	87.5278	84.1896	82.6387	80.7214	78.5226
	475.5	116.688	115.762	109.286	104.139	99.8594	96.3541	92.5331	89.2276	87.1565	84.5636	82.7619	80.6309	78.5229
	476	114.321	113.577	107.94	102.748	98.6975	95.4248	91.8924	88.9871	86.7831	84.486	82.8671	80.751	78.9037
	476.5	111.999	111.607	106.389	101.906	97.6982	94.4872	91.3535	88.7779	86.7375	84.3892	82.8302	80.9146	79.2943
	477	110.355	109.646	105.055	100.234	97.0979	94.1986	90.6159	88.7355	86.5299	84.4171	82.9074	81.0386	79.7361
	477.5	108.492	107.854	103.75	98.8794	96.277	93.1316	90.0059	88.5001	86.4361	84.3781	82.9777	81.4219	80.2002
	478	106.499	106.589	102.585	98.0376	95.5117	92.6447	89.6171	88.2329	85.9319	84.6779	83.4635	81.4993	80.3773
	478.5	104.343	104.947	100.951	97.2405	94.5631	91.717	89.5148	88.1002	85.7444	84.8555	83.3269	81.7512	80.8783
	479	102.571	103.166	99.9426	96.7827	93.7645	91.7046	89.4268	87.7408	85.529	85.2075	83.5276	81.7419	81.2226
	479.5	100.436	101.063	98.6667	95.6311	93.0939	90.9411	89.3773	87.3765	85.4647	85.0413	83.548	82.2188	81.4239
	480	98.5321	99.2708	97.6736	94.4196	92.288	90.1514	88.9689	87.2949	85.4865	85.0417	84.0493	82.6707	81.8383
	480.5	96.732	97.5342	96.3127	93.6418	91.7854	89.7314	89.0138	86.9149	85.5094	84.822	84.1535	83.2621	82.6195
	481	95.0671	96.7631	95.0305	92.5766	90.8544	89.3166	88.3543	87.2971	85.8464	84.9027	85.1327	83.8538	83.3519
	481.5	93.6027	95.3143	93.4951	91.5709	90.4447	89.4747	88.3491	87.1421	85.7436	84.9678	85.3908	84.6404	84.2801
	482	91.925	94.3246	91.9416	90.942	89.9609	89.1147	88.3337	87.2159	86.2326	85.8146	85.8729	85.1135	84.9911
	482.5	90.6491	92.7076	90.6482	90.2545	89.3916	88.7008	87.8597	87.285	86.4955	85.9822	85.834	85.6122	85.6857
	483	89.2155	91.2365	89.4778	89.5679	88.7723	88.483	87.8083	87.0498	87.1757	86.5873	86.2893	85.836	86.2422
	483.5	87.7599	89.9512	88.5342	88.8362	88.1828	88.1108	87.5547	87.2762	87.1932	86.9905	87.0353	86.7925	86.8125
	484	86.1709	88.4642	87.6985	88.2571	87.9056	87.9758	88.0184	87.5146	87.6371	87.8321	87.9772	87.5113	87.2811
	484.5	84.1787	87.7343	87.1287	87.4557	87.3492	88.0813	88.2788	88.0957	87.9914	88.4246	88.6598	88.3934	88.2118
	485	82.4624	86.464	86.274	87.2707	87.3007	87.6017	88.698	88.3381	88.5807	88.6485	89.6332	89.2054	89.2816
	485.5	80.7388	85.0245	85.5627	86.1238	86.5245	87.6261	88.4923	88.724	88.654	89.6875	90.1355	89.8885	90.2658
	486	79.6135	83.9506	84.5309	85.7045	86.5253	87.2178	88.535	89.0807	89.1059	90.308	90.9874	91.2533	91.0383
	486.5	77.9932	83.1151	83.8757	85.0186	86.5214	87.5937	88.9102	89.3661	89.732	90.6284	90.9157	92.2428	92.1002
	487	76.7339	82.264	83.2747	84.8296	86.5787	87.3876	89.4225	90.0628	90.3067	90.9479	91.7694	93.2358	93.0791
	487.5	74.9839	81.1437	82.6213	84.2323	86.563	87.4833	89.4608	90.7005	91.0086	91.4544	92.5499	94.1377	93.9601
	488	73.3999	80.064	82.082	84.2863	86.4705	87.5815	89.3284	90.8516	91.8225	92.5953	93.8652	94.8315	95.5444
	488.5	72.0832	78.782	81.5164	83.7724	86.163	88.0146	89.4465	91.4086	92.4429	93.5643	94.67	95.7128	96.7316
	489	71.2296	77.6374	80.9152	83.761	86.3922	88.464	89.8089	91.6029	93.4499	94.6345	95.8106	96.7924	98.0665
	489.5	69.9889	76.777	80.2302	83.039	86.0937	88.4894	90.4114	91.923	94.1416	95.5639	96.8069	98.0126	99.238
	490	69.0478	76.0869	79.7709	82.6106	86.0058	88.6392	90.6271	92.3044	95.2059	96.3784	98.247	99.2448	100.061
	490.5	67.9869	75.3047	79.3331	82.5142	85.993	88.8454	91.2579	93.0909	95.4376	97.0579	99.368	100.391	101.417
	491	66.6726	74.4267	78.6244	82.2696	86.1291	89.3285	91.6721	94.1964	96.43	97.949	100.704	101.434	102.775
	491.5	65.4804	73.5237	78.2054	82.0977	86.0676	89.6578	92.4307	95.1524	96.9936	98.8759	101.695	103.268	104.192
	492	64.0607	72.5342	77.621	81.9344	86.468	90.0287	92.9655	95.7491	98.17	100.232	102.749	104.453	106.231
	492.5	63.1067	72.1855	77.5552	81.6082	86.6802	90.1064	93.6445	96.7228	99.3659	101.292	104.208	106.027	107.269
	493	62.1515	71.5618	77.4162	81.5988	86.7714	90.4231	94.4625	97.6146	100.81	102.405	105.341	107.011	108.836
	493.5	61.5764	71.0528	76.7702	82.0193	86.9268	90.8921	95.1698	98.6787	101.586	104.13	106.711	108.988	110.195
	494	60.5294	70.257	76.5697	82.1578	87.0802	91.4669	95.8523	99.6959	102.64	105.49	108.3	110.681	111.619
	494.5	59.3278	69.505	76.4117	82.5089	87.56	92.2405	96.5971	100.791	103.583	107.08	110.022	112.235	113.326
	495	58.2067	68.6904	76.1641	82.4883	88.0167	93.0882	97.4414	102.008	104.465	108.552	111.133	113.58	114.809
	495.5	57.1924	67.9545	76.0762	82.5508	88.1073	93.9082	98.3848	102.817	105.868	110.268	112.514	115.082	117.285
	496	56.086	67.4086	75.8775	82.8267	88.5672	95.1081	99.6837	104.157	106.898	111.652	113.621	116.524	119.194
	496.5	55.3107	66.6958	75.7991	82.928	89.1343	95.5643	100.897	105.016	108.573	113.146	115.827	118.559	120.893
	497	54.2691	66.3828	75.66	83.32	89.5907	96.7654	101.778	106.348	110.138	114.652	117.63	120.765	123.202
	497.5	53.456	66.0925	75.3741	83.446	90.0946	97.1553	102.846	107.31	111.925	116.349	119.754	122.384	125.218
	498	52.5722	65.4975	75.3808	83.4654	91.0468	97.7258	103.352	108.42	112.893	118.27	121.513	124.135	127.128
	498.5	51.7816	65.282	75.4861	83.9511	91.9132	98.5358	104.514	110.317	114.455	119.967	123.374	125.947	128.794
	499	51.1269	65.0389	75.3581	84.0901	92.5123	99.4198	105.548	111.415	116.242	121.624	124.814	128.203	130.964
	499.5	50.5403	64.9521	74.943	84.5856	92.6342	100.606	107.083	112.796	117.898	123.041	126.808	129.831	133.084
	500	49.8231	64.4621	74.9441	84.6891	93.2439	101.543	108.564	113.777	119.221	124.563	128.509	132.107	135.352
	500.5	49.2362	64.2016	74.8381	84.6225	94.0117	102.192	109.733	114.878	120.652	126.413	130.588	133.912	137.642
	501	48.6072	63.5238	74.8403	84.983	94.996	103.118	110.79	116.436	122.121	128.315	132.443	135.906	139.661
	501.5	47.8329	63.2649	75.3368	85.7609	96.0663	104.12	111.624	117.888	123.729	130.222	134.361	137.805	141.98
	502	47.3148	62.742	75.598	86.6767	96.6378	105.293	112.864	119.628	125.702	131.729	136.381	139.504	144.213
	502.5	46.4922	62.7038	75.9846	87.1487	97.6709	106.122	114.456	120.779	127.657	133.526	138.047	141.774	146.445
	503	45.8487	62.26	75.9897	87.946	98.4481	107.899	115.89	122.51	129.579	135.197	140.008	144.41	148.653
	503.5	45.0743	62.1016	76.1381	88.55	99.3158	109.019	116.845	124.212	131.486	137.074	142.028	146.355	150.808
	504	44.4123	62.0509	76.1435	89.1179	100.115	110.095	118.088	126.08	132.825	139.39	143.679	148.709	153.613
	504.5	43.6236	61.9184	76.1123	89.2903	100.724	111.171	119.109	127.279	134.725	141.562	145.533	150.515	156.056
	505	42.9856	61.946	76.2482	89.501	101.362	112.014	120.273	128.942	136.213	143.226	147.418	152.733	158.323
	505.5	42.4975	61.311	76.5636	89.6853	102.285	113.061	121.6	130.491	137.893	144.431	149.143	155.335	160.412
	506	41.8616	60.8955	76.95	90.2213	103.361	114.021	122.714	132.157	139.745	145.778	151.181	157.468	162.375
	506.5	41.3912	60.673	77.226	90.964	104.438	115.633	124.459	133.942	141.084	147.649	153.772	159.692	164.981
	507	40.7498	60.4638	76.957	91.8147	104.846	116.358	126.018	135.479	142.71	149.645	156.535	161.318	166.723
	507.5	40.2717	60.3441	77.1041	92.7129	105.462	117.303	127.182	136.831	144.352	151.457	158.811	163.472	168.957
	508	39.7356	60.077	76.9741	93.2132	106.137	118.368	128.625	137.93	146.31	153.646	160.602	165.454	170.661
	508.5	39.1038	59.8216	77.3773	93.6284	107.285	119.592	129.894	139.401	148.071	155.679	162.052	168.189	172.816
	509	38.5426	59.8428	78.1634	94.1658	108.643	121.011	131.327	140.933	149.684	157.389	163.822	170.905	175.195
	509.5	38.1764	59.9748	78.5265	94.7975	109.362	122.094	132.747	142.46	151.566	159.125	165.944	173.233	177.152
	510	37.7786	59.8372	78.8034	95.5869	110.118	123	134.188	144.087	153.29	160.708	168.412	175.306	179.521
	510.5	37.358	59.5768	79.2159	96.1433	110.326	123.986	135.648	145.343	155.234	162.908	170.052	176.985	182.12
	511	36.7272	59.317	79.31	96.3711	111.182	124.679	136.666	146.764	156.562	165.108	171.712	178.633	184.807
	511.5	36.24	59.1648	79.4126	96.6379	112.082	125.455	137.881	148.41	158.102	167.182	173.612	180.559	186.902
	512	35.4238	58.9212	79.2791	97.2912	113.083	126.499	138.967	150.245	159.312	168.629	175.957	182.542	188.385
	512.5	35.3065	58.6301	79.1443	97.7891	113.712	127.734	140.538	151.875	161.258	169.983	177.855	184.356	189.645
	513	34.7042	58.3731	79.1854	98.2449	113.74	128.931	141.601	153.098	162.618	171.415	179.861	186.046	191.783
	513.5	34.4193	58.3844	79.562	98.5719	114.59	129.784	142.962	153.955	164.045	172.804	181.198	187.509	194.396
	514	33.7371	58.4279	79.5844	99.0034	115.457	131.278	143.942	154.759	164.617	174.559	182.71	189.259	196.488
	514.5	33.0821	58.5199	79.9904	99.7045	116.292	132.344	144.645	155.683	165.544	176.145	184.024	191.142	198.232
	515	32.3349	58.3317	80.3347	100.291	117.233	132.88	145.884	157.336	166.813	177.699	185.655	192.92	199.329
	515.5	31.8904	58.1856	80.4491	100.661	118.007	133.606	147.28	159.115	168.569	178.621	186.708	195.546	200.507
	516	31.6004	57.9537	80.7133	101.194	118.762	133.898	148.911	160.325	170.566	179.77	188.776	196.901	202.027
	516.5	31.2172	57.6694	80.8312	101.707	119.552	134.713	149.651	161.585	172.12	180.74	190.671	198.625	204.19
	517	30.6459	57.6681	80.8568	102.215	120.199	135.596	150.458	162.479	173.438	182.653	192.565	199.87	205.698
	517.5	30.1916	57.4318	81.1918	102.433	120.861	136.909	151.044	163.131	174.809	183.929	193.833	200.827	207.729
	518	29.7178	56.972	81.2374	102.398	121.274	137.941	152.197	164.539	176.288	185.271	194.961	201.741	209.33
	518.5	29.3707	57.1678	81.5608	102.37	121.933	138.427	153.131	166.067	177.723	186.799	196.438	203.121	210.947
	519	29.049	57.2156	81.7859	102.475	122.161	139.2	153.987	167.041	178.453	187.829	197.933	205.442	213.215
	519.5	28.7588	57.2319	82.1068	103.007	122.737	139.438	154.327	167.754	179.362	189.316	199.116	207.016	214.48
	520	28.5424	57.4325	81.7728	103.38	122.903	140.217	155.336	168.576	180.146	191.082	200.23	209.108	216.301
	520.5	28.0273	56.8605	81.9352	103.879	123.393	140.782	155.953	169.761	181.159	192.318	200.919	210.245	216.356
	521	27.6772	56.4651	82.0281	104.009	124.082	141.421	156.993	170.789	181.75	192.804	202.049	211.714	218.104
	521.5	27.2531	56.1415	82.3255	104.212	124.844	142.149	157.895	171.58	182.908	194.003	203.68	212.652	219.369
	522	26.9387	55.9578	82.3931	104.672	125.334	142.223	158.994	172.477	184.078	194.887	205.103	213.717	220.705
	522.5	26.4926	55.7465	82.2993	105.221	125.433	143.074	159.802	172.674	184.985	196.05	206.64	214.686	222.054
	523	26.0387	55.7325	82.2749	105.734	125.867	143.247	160.249	173.818	185.864	196.88	207.45	215.721	223.456
	523.5	25.7807	55.4779	82.372	106.232	126.513	143.769	160.513	174.536	186.81	197.902	207.995	216.381	224.619
	524	25.315	55.3975	81.9568	106.496	126.812	144.656	160.512	174.798	187.59	198.609	208.938	216.965	226.66
	524.5	24.9865	55.2787	81.8355	106.383	127.211	145.571	160.874	175.236	187.983	198.856	209.711	217.307	226.869
	525	24.6999	54.8336	81.908	106.457	127.476	146.101	161.09	175.998	188.824	199.436	210.386	218	227.543
	525.5	24.3743	54.9646	82.1816	106.312	127.99	146.16	161.885	177.038	189.711	199.802	210.97	219.104	227.459
	526	24.0644	54.8348	82.1325	106.153	128.225	146.261	162.809	177.515	190.835	200.27	210.953	220.182	227.597
	526.5	23.7076	54.8681	82.1076	106.337	128.119	146.735	163.309	177.72	191.032	201.381	211.781	221.138	229.051
	527	23.4469	54.4717	82.1017	106.606	127.456	146.683	163.759	177.902	190.818	202.183	212.724	222.186	229.968
	527.5	23.0887	54.2206	82.2527	106.53	127.592	146.267	163.323	178.294	190.697	202.845	213.49	222.751	231.213
	528	22.6261	53.9812	82.0145	106.501	127.87	146.071	163.586	178.481	191.036	203.648	214.031	222.86	231.035
	528.5	22.3982	53.7458	81.8111	106.531	128.214	146.249	163.858	178.861	191.58	203.605	214.416	223.238	230.658
	529	21.9992	53.4866	81.5045	106.568	128.15	146.79	164.591	179.124	191.832	204.333	215.12	224.173	230.942
	529.5	21.9753	53.1987	81.5264	106.544	127.721	147.292	164.861	179.252	192.182	204.782	215.965	224.841	231.871
	530	21.7548	52.9796	81.2975	106.275	128.008	147.892	165.103	179.953	192.655	204.805	216.385	225.851	232.587
	530.5	21.3147	53.1319	81.388	106.253	128.144	147.449	165.016	180.203	193.25	204.62	216.079	225.806	232.706
	531	20.8967	53.0776	81.1971	106.059	128.542	147.404	164.743	179.713	193.685	204.789	215.467	226.089	232.873
	531.5	20.5473	52.8573	80.9487	106.154	128.031	147.151	164.564	179.757	193.478	205.384	215.268	225.542	233.35
	532	20.2273	52.4633	80.8307	106.025	127.783	147.362	164.499	179.781	193.113	204.964	215.598	225.466	233.592
	532.5	19.9575	51.961	80.7478	105.716	127.824	147.579	164.473	180.15	193.067	204.691	215.874	225.327	234.434
	533	19.6431	51.6159	80.8397	105.6	127.538	147.692	164.404	180.584	193.092	203.549	216.404	224.899	234.418
	533.5	19.3963	51.5686	80.7044	105.379	127.258	147.631	163.984	180.033	193.064	203.995	215.86	224.322	233.998
	534	19.1798	51.2764	80.6121	105.054	127.085	147.393	163.4	179.109	193.159	204.867	215.477	224.475	233.829
	534.5	19.0137	50.7754	79.9454	104.369	126.874	146.934	164.077	178.754	193.25	206.084	214.373	224.61	232.943
	535	18.7193	50.5285	79.6833	104.205	127.088	146.482	163.416	178.844	192.825	205.599	214.6	224.428	232.576
	535.5	18.2971	50.5095	78.768	103.978	127.203	146.014	163.54	178.785	192.046	205.221	214.57	223.638	231.796
	536	17.9791	50.5295	78.9702	103.863	127.286	145.619	163.263	179.194	191.58	204.475	214.86	222.971	231.714
	536.5	17.8406	50.0377	78.572	103.886	126.822	145.263	163.214	178.65	191.481	203.517	214.621	222.195	231.873
	537	17.5207	49.5803	78.5006	103.425	126.45	144.887	162.737	178.57	191.836	202.863	213.667	222.773	231.691
	537.5	17.3307	48.9883	78.1077	103.139	125.749	144.525	161.785	177.692	191.437	202.491	213.007	222.945	231.21
	538	17.0343	48.6949	77.6009	102.955	125.379	144.683	161.466	177.327	190.717	202.132	212.475	223.338	230.686
	538.5	16.7844	48.5161	77.2338	102.347	125.107	144.257	160.838	176.686	189.729	201.591	211.679	222.812	229.815
	539	16.5032	48.261	76.9194	101.883	124.627	143.251	160.51	175.318	189.026	200.644	211.377	221.565	228.829
	539.5	16.2652	48.2295	76.3148	101.172	123.562	142.664	159.709	174.735	188.614	199.549	210.841	220.449	227.577
	540	16.2082	48.1445	76.1729	100.471	123.135	141.661	159.186	174.319	188.094	198.6	210.91	219.084	227.415
	540.5	15.9037	47.6612	75.721	100.475	122.221	141.46	158.19	173.637	186.697	198.08	210.517	218.274	226.954
	541	15.9535	47.0254	75.395	99.8427	121.713	140.526	158.324	172.89	186.061	197.527	209.543	217.728	226.2
	541.5	15.7974	46.4134	75.0934	99.0023	121.256	139.993	157.681	172.005	184.996	197.436	208.648	217.008	224.898
	542	15.6075	46.357	74.6057	98.3375	120.504	139.794	157.823	171.579	184.327	196.289	207.775	215.955	223.724
	542.5	15.2937	46.0063	74.4294	97.6984	119.749	138.906	156.774	171.061	183.682	195.83	206.707	214.352	222.273
	543	14.9351	45.7615	73.9313	97.502	119.365	138.808	155.619	170.33	183.428	194.633	205.674	213.622	221.54
	543.5	14.7488	45.3823	73.2823	96.9295	118.705	137.945	154.381	169.548	182.982	193.356	203.859	213.479	220.414
	544	14.6448	45.0676	72.8211	96.828	118.493	136.815	153.22	167.897	181.878	192.548	202.729	212.971	219.788
	544.5	14.4068	44.7161	72.0313	96.2637	117.621	136.051	152.578	167.05	181.008	191.647	201.502	212.1	219.023
	545	14.0813	44.4444	71.679	95.5249	117.114	135.737	152.067	166.007	179.567	190.607	200.87	210.742	217.795
	545.5	13.7815	44.1644	71.2474	94.7667	115.917	135.177	151.128	165.231	178.519	189.8	200.106	208.433	216.216
	546	13.6588	44.0514	71.0806	94.5192	115.038	133.916	150.091	164.318	177.787	188.326	198.736	207.447	214.681
	546.5	13.4452	43.5694	70.9017	94.0521	113.994	132.252	149.142	163.452	176.492	187.136	197.36	205.948	212.923
	547	13.2679	42.9893	70.255	93.2254	113.546	131.368	147.818	162.276	174.692	185.769	196.074	204.491	212.442
	547.5	13.0837	42.2059	69.5072	92.4768	113.228	130.511	146.985	161.362	172.939	185.142	194.994	203.463	210.891
	548	12.9027	41.8463	68.2885	91.8086	112.655	129.995	145.31	160.363	171.632	184.001	194.05	202.469	209.91
	548.5	12.7598	41.5539	67.7367	91.0763	111.904	129.319	144.083	159.223	170.472	182.58	192.729	201.192	207.942
	549	12.5169	41.0977	67.1688	90.43	110.949	128.358	143.519	158.132	169.093	180.611	191.271	199.575	206.454
	549.5	12.2771	40.6345	66.8736	89.5214	109.41	127.278	142.663	156.946	167.965	179.107	189.63	197.475	205.354
	550	12.1034	40.2173	66.6185	88.9027	108.239	126.437	142.147	155.805	167.239	177.61	187.495	195.809	204.597
	550.5	11.9951	39.9132	66.2821	88.0379	107.233	125.161	140.651	154.436	165.937	176.229	186.095	193.996	203.342
	551	11.8441	39.7772	65.6882	86.8626	106.617	124.431	139.424	153.336	164.941	174.908	185.089	192.685	201.536
	551.5	11.6609	39.5243	65.3149	86.2493	106.373	123.493	138.267	152.088	163.585	173.892	184.269	191.435	199.113
	552	11.3884	39.1986	64.4992	85.5533	105.85	122.467	137.204	150.943	162.399	173.14	183.015	190.186	196.855
	552.5	11.1929	38.7634	63.8963	85.3104	104.702	121.765	136.157	149.398	161.152	172.191	181.643	189.02	195.065
	553	11.02	38.253	63.3334	84.5376	103.596	120.589	135.304	148.104	160.137	170.977	179.787	186.806	193.518
	553.5	10.8501	37.677	62.7346	83.7616	102.457	119.429	134.381	146.857	158.47	169.213	177.781	185.989	192.152
	554	10.6472	37.1445	61.7543	82.4399	101.875	118.436	132.884	146.072	156.918	167.531	176.438	183.923	190.431
	554.5	10.4791	36.7807	61.0877	81.2462	100.996	117.94	131.514	144.635	154.817	166.017	174.68	182.849	189.157
	555	10.4527	36.5924	60.3514	80.3062	99.9281	116.979	130.142	143.529	154.131	164.36	173.483	181.158	186.913
	555.5	10.3977	36.3064	60.1275	80.0452	98.8914	115.493	129.036	141.679	152.67	163.148	171.562	179.127	185.596
	556	10.3932	35.9903	59.6963	79.8315	97.9838	113.925	128.39	140.834	151.87	161.499	169.655	177.084	183.557
	556.5	10.1953	35.8586	59.2691	79.4491	96.8966	112.96	126.772	139.218	150.404	160.13	168.043	175.305	182.444
	557	10.0214	35.5532	58.6073	78.4286	96.1664	112.095	125.409	137.695	148.86	158.698	167.005	174.006	180.523
	557.5	9.87535	35.1741	57.9011	77.6345	95.3352	111.376	123.505	136.111	147.693	157.007	165.35	172.083	178.856
	558	9.83765	34.4256	57.169	76.9178	94.4424	109.957	122.83	135.074	146.38	154.923	164.361	170.642	177.783
	558.5	9.62859	33.9973	56.6928	76.2012	93.6977	109.053	122.171	133.947	145.114	153.413	162.387	168.896	175.94
	559	9.39885	33.4449	56.0446	75.5683	92.879	107.221	121.293	132.998	143.464	151.96	160.646	167.457	174
	559.5	9.16862	33.092	55.4272	74.5347	92.0024	106.083	120.088	131.759	141.826	151.077	158.485	165.983	172.262
	560	9.07598	32.6395	54.6444	73.6505	90.9419	104.566	118.305	130.608	140.048	149.136	156.616	164.408	170.344
	560.5	8.99413	32.493	54.0251	73.0985	89.5096	103.385	116.656	128.919	138.854	147.537	155.042	162.511	168.699
	561	8.92346	32.1228	53.4799	72.2242	88.0224	102.447	115.663	126.756	137.536	145.751	154.152	160.356	167.373
	561.5	8.77152	31.7439	53.0505	71.633	87.3439	101.825	114.997	125.013	136.056	144.025	152.797	158.937	165.63
	562	8.61551	31.4973	52.6596	70.591	86.3012	100.707	113.851	123.703	134.579	142.613	150.671	157.334	163.511
	562.5	8.53498	31.0968	52.1407	69.5642	85.4248	99.3678	112.487	122.452	132.756	140.719	149.167	155.41	160.871
	563	8.36933	30.8491	51.3889	68.8046	84.4717	98.1811	111.101	121.515	130.966	139.675	147.154	153.662	158.962
	563.5	8.17769	30.4025	50.8491	68.073	83.7325	97.0407	109.739	120.349	129.311	138.444	145.619	151.972	157.538
	564	8.04547	30.013	50.3931	67.4878	82.6816	96.2547	108.095	118.812	128.007	136.997	144.084	150.131	155.946
	564.5	7.88986	29.6539	49.8282	66.6943	81.8393	95.6124	106.983	117.599	126.989	135.028	142.09	148.302	154.416
	565	7.737	29.3609	48.9548	65.7293	80.4964	94.4344	106.035	116.395	125.792	133.615	140.709	146.47	152.246
	565.5	7.66638	29.0033	48.3357	64.6224	79.6818	93.0386	104.801	115.277	124.371	131.776	139.17	144.852	150.397
	566	7.5245	28.6101	47.7627	63.8668	78.6124	91.9816	103.109	114.111	122.544	130.047	137.46	143.288	148.565
	566.5	7.34746	28.3069	47.0501	63.2906	78.0669	91.0215	101.781	112.705	121.22	128.311	136.038	141.858	146.722
	567	7.28094	28.0505	46.5744	62.7128	77.4078	89.8327	100.6	111.055	119.526	126.78	134.512	140.559	145.354
	567.5	7.19369	27.6717	46.0759	61.7118	76.4301	88.7931	99.75	109.274	118.019	125.363	132.8	138.771	143.745
	568	7.16098	27.2592	45.563	60.7922	75.3933	87.4038	98.5992	107.621	116.028	123.692	131.067	137.247	142.108
	568.5	7.09126	26.8163	45.0488	59.8936	74.1524	86.4782	97.5411	106.081	114.674	122.293	129.095	135.37	140.383
	569	6.96518	26.4974	44.052	59.1595	73.0193	85.1284	96.0034	104.947	113.38	120.879	127.732	133.589	138.851
	569.5	6.87587	26.0702	43.518	58.471	72.1122	84.5164	94.8903	103.642	112.351	119.188	125.843	131.896	137.362
	570	6.73458	25.7738	42.7412	58.0543	71.3515	83.4632	93.5335	102.309	110.808	117.647	124.741	129.831	135.37
	570.5	6.57475	25.2515	42.3141	57.5835	70.4859	82.4251	92.0672	100.884	108.957	115.904	122.887	127.758	133.256
	571	6.49875	24.9431	41.7248	56.6465	69.3246	80.7385	91.4113	99.5613	107.258	114.919	121.662	125.89	131.097
	571.5	6.39799	24.5723	41.4489	55.8759	68.3323	80.1313	90.4369	98.6718	105.963	114.169	120.804	124.836	129.59
	572	6.29061	24.3515	40.9823	55.0192	67.8208	78.6508	89.5236	97.6813	104.941	112.841	119.24	123.154	128.538
	572.5	6.30896	24.0712	40.332	54.3435	67.1316	77.664	88.2527	96.6076	104.137	111.395	117.322	121.848	126.692
	573	6.21948	23.8657	39.7088	53.9035	66.2396	76.9347	86.6944	95.1336	102.75	109.411	115.162	120.762	125.468
	573.5	6.04306	23.4766	38.965	53.0952	65.2965	75.9596	85.2521	93.6198	101.472	107.702	113.195	119.037	123.224
	574	5.95373	23.0746	38.2738	52.1969	64.295	75.0795	83.9402	92.2762	100.393	106.48	112.207	117.664	121.865
	574.5	5.918	22.6076	37.5959	51.708	63.4496	73.9414	83.0407	91.1586	98.9375	105.276	110.63	116.085	119.824
	575	5.85568	22.549	37.1331	50.8351	62.5276	72.9614	82.2113	90.0823	98.1299	103.641	109.316	114.558	117.956
	575.5	5.75562	22.1312	36.7941	50.1552	61.5273	71.9094	80.6682	88.9158	96.7921	101.838	107.62	112.871	116.503
	576	5.69905	21.8792	36.5573	49.2532	60.8633	70.7815	79.5127	87.4604	94.9118	100.158	106.333	111.437	115.088
	576.5	5.47021	21.5516	36.3399	48.584	60.2131	70.0511	78.6222	86.1511	93.0938	99.1117	104.91	109.221	113.523
	577	5.41898	21.2806	35.8522	47.9776	59.4791	69.0065	77.993	85.0559	91.7817	98.1242	103.171	107.629	112.093
	577.5	5.29464	20.9283	35.5412	47.509	58.4981	68.1518	77.0925	83.8235	90.3041	97.0923	101.739	105.832	110.355
	578	5.20458	20.3974	34.8604	46.6626	57.5979	67.5555	76.0963	82.8023	89.3243	95.3985	100.485	104.679	108.789
	578.5	5.10832	20.2325	34.3324	46.0914	56.6279	66.5707	74.759	81.7785	88.0409	93.5273	99.0651	103.242	106.939
	579	4.96324	20.0982	33.6483	45.3516	55.78	65.6749	73.509	80.852	86.9295	91.9992	97.7236	102.076	105.257
	579.5	4.87924	20.034	33.0542	44.5804	54.9772	64.4997	72.5312	79.5836	85.9261	91.0282	96.096	100.748	103.437
	580	4.89074	19.7275	32.95	43.8949	54.172	63.5506	71.3665	78.5685	84.3814	89.8942	95.0173	99.2567	102.014
	580.5	4.82474	19.4988	32.3751	43.223	53.4952	62.4058	70.7955	77.3223	83.0045	88.7679	93.9299	97.9864	100.811
	581	4.70055	18.9956	31.9012	42.6787	52.6428	61.4417	69.8282	75.9039	81.8881	87.2542	92.752	96.7979	99.476
	581.5	4.67147	18.7963	31.2558	42.0849	51.8968	60.5485	68.1281	74.8613	80.7356	85.3428	91.3872	95.3762	97.8065
	582	4.61649	18.2515	30.5435	41.5613	51.1423	59.6458	66.8702	73.8289	80.159	84.1065	89.6624	93.4725	96.6046
	582.5	4.57546	18.1185	30.112	40.8512	50.27	58.7996	65.8486	73.0638	79.0307	82.5636	88.1577	91.9949	95.5086
	583	4.44237	17.7976	29.757	40.2129	49.6772	58.0538	64.8948	71.7988	77.5813	81.4575	86.7387	90.3683	94.3312
	583.5	4.39605	17.5708	29.3913	39.5934	49.0096	57.1378	64.3498	70.888	75.9128	80.4902	85.6062	89.2392	93.1289
	584	4.36558	17.1883	29.0409	39.1991	48.3839	56.0757	63.3428	69.7569	74.7502	79.234	84.4753	88.1554	91.3554
	584.5	4.36423	16.8947	28.4908	38.3076	47.7959	55.0649	62.1132	68.6823	73.7058	78.5299	83.1677	86.7322	89.8441
	585	4.18525	16.4839	28.0808	37.8346	46.8675	53.9985	61.0644	67.4914	72.8455	77.2648	81.7593	85.6104	88.3843
	585.5	4.15446	16.2505	27.6136	37.2588	46.0453	53.3838	59.9661	66.6761	71.7783	76.2031	80.7073	83.7869	87.314
	586	4.00115	16.084	27.1093	36.9736	45.5703	52.6526	59.3269	65.525	70.6784	75.1621	79.2395	82.6502	86.3717
	586.5	3.96853	15.9594	26.7818	36.4715	44.6586	51.8227	58.5389	64.6775	69.2588	73.9866	77.8296	81.3869	85.0073
	587	3.90707	15.7955	26.3289	35.8552	44.2555	51.1927	57.9192	63.6969	68.0708	72.9105	76.6866	80.0316	83.8775
	587.5	3.78864	15.6266	25.9753	35.1879	43.5567	50.2809	57.3732	63.0671	67.0641	71.8374	75.3775	79.0321	82.6053
	588	3.71338	15.3149	25.5044	34.4492	42.7436	49.4755	56.5622	62.1079	66.2869	70.9896	74.732	78.135	81.2311
	588.5	3.62872	14.9278	25.1373	33.8787	42.0366	48.8063	55.8437	61.1326	65.3367	70.0761	73.4394	77.1102	80.0267
	589	3.63687	14.7394	24.8208	33.2967	41.2072	48.3099	54.4712	59.9751	64.1463	69.1423	71.9256	76.1483	78.8449
	589.5	3.6203	14.5072	24.5365	32.9836	40.7811	47.5544	53.4554	58.8781	63.4196	67.9367	71.0528	75.0094	77.6756
	590	3.5671	14.3494	24.2634	32.7507	40.2131	46.8251	52.2072	57.8157	62.6294	66.6774	70.1029	73.632	76.6051
	590.5	3.48973	14.2674	23.8966	32.3179	39.8202	45.865	51.8516	56.9705	61.763	65.768	69.1013	72.8196	75.1359
	591	3.47135	13.9684	23.4952	31.842	39.365	45.3669	51.1276	56.3635	60.7312	65.0135	67.9985	71.485	73.8868
	591.5	3.44971	13.718	23.0944	31.5873	38.7935	44.7845	50.3665	55.8114	59.5681	63.9467	67.1345	70.4902	72.5501
	592	3.31555	13.4768	22.7906	31.161	38.2301	44.1743	49.6717	54.8289	58.6672	62.6243	66.4053	69.1685	71.3901
	592.5	3.19919	13.3859	22.4313	30.6061	37.4229	43.6686	48.92	53.904	57.4245	61.5121	65.476	68.209	70.4751
	593	3.16267	13.2684	22.1117	30.2981	36.7803	43.2843	48.2213	52.7821	57.0143	60.6068	63.9855	67.3172	69.3948
	593.5	3.20037	13.0938	21.7685	29.581	36.1512	42.4581	47.3238	52.1869	56.1743	60.1302	63.3318	66.7741	68.6324
	594	3.21352	12.842	21.4686	29.3188	35.5814	41.9126	46.6734	51.0659	55.7464	58.943	62.2735	65.6071	67.4864
	594.5	3.17042	12.7376	21.1728	28.3775	35.0559	41.0248	45.8576	50.467	54.849	58.182	61.6311	64.5373	66.4176
	595	3.05065	12.5049	20.8005	27.8771	34.5696	40.4225	45.19	49.5382	54.1454	57.2442	60.6653	63.532	65.4255
	595.5	2.95959	12.371	20.58	27.4454	33.9648	39.5732	44.5294	48.9118	53.1697	56.187	59.6451	62.7269	64.7816
	596	2.86509	12.1235	20.1586	27.1763	33.4305	39.0194	43.9063	48.3157	52.2535	55.2812	58.6804	61.4735	63.9996
	596.5	2.83116	11.9567	19.9398	26.932	33.1059	38.4313	43.1526	47.7605	51.5153	54.1769	57.79	60.4234	62.845
	597	2.80109	11.6583	19.3942	26.3714	32.6576	37.8993	42.2496	47.1423	50.7466	53.4188	56.9226	59.1189	61.7993
	597.5	2.83428	11.5264	18.9912	25.9359	32.0617	37.5507	41.729	46.224	49.8289	52.6443	56.4426	58.3175	61.0146
	598	2.82933	11.3379	18.72	25.4835	31.6515	36.81	41.217	45.3795	49.0571	52.2731	55.4972	57.6471	60.1971
	598.5	2.77879	11.2644	18.5344	25.0863	31.2138	36.0993	40.9347	44.8355	48.3096	51.5749	54.7127	56.9063	59.3218
	599	2.77868	11.0287	18.4676	24.5637	30.8335	35.4135	40.4306	44.1474	47.7249	50.5502	53.6019	56.393	58.1677
	599.5	2.7025	10.7956	18.2532	24.4136	30.3783	34.898	39.6927	43.6245	46.9812	49.9174	52.9606	54.9165	57.163
	600	2.62579	10.6655	17.9308	23.991	29.9394	34.4491	39.0464	42.7869	45.957	49.16	51.9878	54.0196	56.1957
	600.5	2.58617	10.5855	17.5824	23.7825	29.3904	34.1367	38.5945	42.2396	45.1627	48.4413	51.1665	53.319	55.3164
	601	2.48541	10.3967	17.0727	23.434	28.8375	33.6089	37.7897	41.5996	44.3322	47.6608	50.4763	52.8577	54.3705
	601.5	2.46573	10.3503	16.8253	23.0185	28.2598	33.0871	37.2641	40.8556	43.7291	46.7471	49.4414	52.258	53.2901
	602	2.42304	10.1341	16.6741	22.8346	27.6796	32.5687	36.7184	40.1144	43.2031	46.0919	48.5025	51.4738	52.3718
	602.5	2.45843	9.97889	16.6279	22.4514	27.2574	31.899	35.929	39.6127	42.5593	45.3572	47.8264	50.3863	51.8471
	603	2.42388	9.62121	16.3731	22.208	27.0187	31.5587	35.2827	39.0591	41.8468	44.4659	47.2016	49.3974	51.0726
	603.5	2.4082	9.41481	16.183	21.7847	26.6938	31.242	34.5784	38.5247	41.3182	43.8686	46.5685	48.3234	50.3614
	604	2.32929	9.17394	15.7492	21.1783	26.1192	30.7285	34.0915	37.8447	40.5896	43.3815	45.6829	47.7538	49.5391
	604.5	2.27804	9.03776	15.4923	20.7826	25.5603	30.3114	33.6384	37.1756	40.0194	43.0602	45.0063	47.233	48.7698
	605	2.2226	8.9911	15.2009	20.5978	25.1827	29.775	33.1252	36.6754	39.3032	42.2578	44.4364	46.446	48.0894
	605.5	2.18112	8.94021	14.9831	20.4305	24.9185	29.1337	32.5593	36.2265	38.8381	41.3618	43.6466	45.5725	47.2937
	606	2.1831	8.84802	14.8016	20.2329	24.6538	28.6127	32.1973	35.5297	38.423	40.5476	42.8021	45.0978	46.4686
	606.5	2.14417	8.76411	14.5099	19.831	24.2451	28.3188	31.6968	34.6994	37.7419	39.8793	42.0335	44.267	45.8422
	607	2.10295	8.536	14.2303	19.3971	23.7187	27.7707	31.3028	34.106	37.0881	39.1049	41.3149	43.6965	45.0756
	607.5	2.09516	8.4968	13.9972	18.9501	23.4198	27.4039	30.6996	33.7605	36.4201	38.4309	40.6175	43.1059	44.593
	608	2.04919	8.29342	13.8507	18.6032	23.1089	26.8095	30.1385	33.3	35.8802	37.9818	39.9119	42.4529	43.6125
	608.5	2.03308	8.12527	13.6512	18.3262	22.6871	26.1675	29.551	32.6801	35.3788	37.3715	39.5325	41.6074	42.7888
	609	1.9834	7.98311	13.6352	18.0074	22.2295	25.76	29.1457	32.1591	34.5437	36.9284	38.9612	40.6787	42.0293
	609.5	1.96676	7.91451	13.3099	17.6441	21.9677	25.2285	28.4549	31.6164	33.9585	36.2836	38.5131	40.0658	41.4226
	610	1.95578	7.79169	12.9398	17.4007	21.5483	24.9369	28.1276	30.9032	33.6943	35.6451	37.8657	39.3639	40.7364
	610.5	1.95667	7.77814	12.7881	17.0683	21.3041	24.7094	27.7843	30.4006	33.567	34.9642	37.2098	38.5526	40.0719
	611	1.84972	7.50926	12.5948	16.8358	20.9179	24.2691	27.406	29.9235	32.9458	34.3762	36.5101	38.1421	39.3065
	611.5	1.89525	7.35403	12.3661	16.4664	20.5676	23.9024	26.8733	29.6842	32.2458	33.8378	35.8952	37.5949	38.8863
	612	1.82598	7.26181	12.2044	16.1406	20.1709	23.2706	26.4649	29.2291	31.3829	33.4892	35.1723	37.0053	38.037
	612.5	1.84643	7.06088	12.0739	15.8095	19.8544	22.9263	25.9372	28.8963	30.6802	32.7181	34.8052	36.2715	37.7428
	613	1.82027	6.98518	11.8772	15.6207	19.3761	22.5736	25.7075	28.3155	30.2072	32.3784	34.2703	35.5055	37.1021
	613.5	1.77587	6.9095	11.7042	15.4244	19.0429	22.4419	25.3522	27.8347	29.8261	31.9262	33.5862	35.0318	36.5466
	614	1.78433	6.81738	11.5871	15.3458	18.7532	22.1777	24.8359	27.3273	29.4414	31.4413	32.7324	34.5003	35.8557
	614.5	1.71696	6.69737	11.4102	15.0496	18.6474	21.751	24.493	26.6597	29.0411	30.9256	32.2216	34.2056	35.311
	615	1.72666	6.58323	11.1318	14.8831	18.2899	21.2777	23.8684	26.1251	28.5338	30.4039	31.8246	33.353	34.5159
	615.5	1.65509	6.44859	10.8847	14.6344	18.1246	20.9386	23.7208	25.8213	28.0298	29.9478	31.3184	32.6065	33.8514
	616	1.646	6.40912	10.7642	14.3404	17.7166	20.5762	23.3799	25.3705	27.5122	29.3733	30.784	31.9473	33.0984
	616.5	1.5974	6.32376	10.6291	14.1179	17.3789	20.0318	22.9456	25.0677	27.0612	28.8134	30.299	31.6679	32.6344
	617	1.59519	6.21009	10.4949	13.7814	16.9711	19.7745	22.494	24.6089	26.7321	28.2334	29.6999	31.2832	32.0315
	617.5	1.58265	6.0812	10.1828	13.6081	16.6689	19.4742	22.0536	23.9981	26.3862	27.785	29.2546	30.9491	31.4716
	618	1.54241	5.92761	10.0362	13.2187	16.4199	19.158	21.5773	23.5486	25.7358	27.4349	28.6934	30.4223	30.8332
	618.5	1.46793	5.84585	9.92811	12.9581	16.1128	18.8659	21.2568	22.988	25.2061	26.9703	28.0983	29.9754	30.225
	619	1.44941	5.70672	9.71898	12.7796	15.9527	18.482	20.8838	22.6782	24.5918	26.399	27.6169	29.1517	29.8657
	619.5	1.4568	5.64795	9.55535	12.5691	15.611	18.0756	20.4797	22.4038	24.0295	26.0251	26.9868	28.5085	29.4305
	620	1.45511	5.60326	9.45346	12.325	15.2055	17.8515	20.0501	22.0862	23.6441	25.3706	26.4063	28.0459	29.0001
	620.5	1.41735	5.50209	9.19969	12.1062	15.1014	17.6027	19.7115	21.5077	23.3477	25.0477	26.0102	27.7165	28.3537
	621	1.39132	5.37149	8.93948	11.9584	14.7574	17.3049	19.4019	21.0337	23.0061	24.406	25.6894	27.4197	27.862
	621.5	1.35969	5.23784	8.71204	11.7522	14.5849	16.8316	19.2198	20.5203	22.585	24.0793	25.364	26.7513	27.5187
	622	1.38691	5.11631	8.59951	11.6409	14.089	16.5231	18.7814	20.3513	22.2374	23.5438	24.8162	26.1249	26.892
	622.5	1.37626	5.07104	8.53061	11.3762	14.0442	16.1748	18.2847	20.0956	21.8363	23.4057	24.4114	25.5239	26.5007
	623	1.3336	4.93778	8.33119	11.1361	13.8102	15.9669	17.9882	19.8539	21.5229	22.9418	24.0012	25.0246	25.9158
	623.5	1.32219	4.91143	8.13373	10.86	13.5845	15.6652	17.8213	19.4643	21.0446	22.4886	23.6743	24.646	25.3494
	624	1.29082	4.86691	7.94408	10.6157	13.3727	15.5176	17.7505	19.2859	20.7532	22.0943	23.3941	24.3679	24.9854
	624.5	1.2953	4.75351	7.86962	10.5253	12.9911	15.274	17.5942	19.0163	20.5059	21.6356	23.0335	23.9217	24.4853
	625	1.23684	4.67992	7.83845	10.4182	12.786	14.9827	17.124	18.6473	19.837	21.0257	22.4236	23.4753	24.2364
	625.5	1.19659	4.61387	7.7413	10.2274	12.5427	14.8722	16.7215	18.1568	19.4881	20.6473	21.8919	22.9578	23.9533
	626	1.14797	4.55878	7.70582	10.0286	12.4155	14.5664	16.2898	17.8895	18.963	20.4677	21.4404	22.6449	23.6761
	626.5	1.17859	4.46452	7.48437	9.86447	12.1882	14.2995	15.9037	17.5421	18.6271	20.2414	21.1044	22.35	23.1943
	627	1.19501	4.45044	7.29121	9.70118	12.0018	14.0038	15.6557	17.3793	18.4102	20.0021	20.892	22.1627	22.6067
	627.5	1.18013	4.43273	7.01771	9.49939	11.6949	13.6463	15.3253	17.0342	18.1436	19.5618	20.6533	21.6994	22.0631
	628	1.12853	4.35998	6.94321	9.30147	11.5166	13.5207	15.0702	16.653	17.9874	19.22	20.3193	21.2478	21.6597
	628.5	1.09996	4.25632	6.94052	9.2371	11.302	13.2579	14.8548	16.2986	17.684	18.8111	19.8714	20.7842	21.3455
	629	1.15609	4.09335	6.85403	9.15206	11.0942	13.1588	14.6028	16.0361	17.3551	18.3943	19.5145	20.3736	21.0247
	629.5	1.19098	3.91429	6.71229	9.0169	11.0023	12.8892	14.388	15.7502	16.9467	17.9594	19.1035	20.0359	20.6656
	630	1.17906	3.87153	6.54636	8.77109	10.8484	12.6503	14.2093	15.6153	16.647	17.8726	18.8129	19.6509	20.3556
	630.5	1.06347	3.8102	6.39219	8.56305	10.7976	12.4125	13.948	15.3707	16.4415	17.3946	18.448	19.4219	20.007
	631	1.0517	3.79895	6.24903	8.44232	10.544	12.2205	13.6066	15.1457	16.1995	17.1072	18.0697	18.991	19.7309
	631.5	0.96332	3.695	6.08851	8.22106	10.2856	12.0748	13.3072	14.8158	15.9611	16.7699	17.7773	18.7634	19.4137
	632	0.94576	3.6465	6.0332	8.07908	9.99945	11.9548	12.8482	14.5017	15.6938	16.4205	17.3986	18.3374	19.0919
	632.5	0.92538	3.613	5.97276	8.03245	9.88281	11.6285	12.6705	14.0912	15.5127	16.231	17.0666	18.1017	18.6847
	633	0.93921	3.6023	5.75182	7.87425	9.67396	11.4293	12.5354	13.959	15.0334	15.8192	16.8414	17.8015	18.4183
	633.5	0.95196	3.46482	5.62881	7.77187	9.44619	11.2204	12.4872	13.7811	14.7995	15.5554	16.6776	17.3426	18.1158
	634	1.00561	3.33106	5.53976	7.61229	9.2854	11.0023	12.4769	13.5207	14.4939	15.4178	16.3618	17.1032	17.843
	634.5	0.93638	3.21218	5.47706	7.43999	9.10097	10.7774	12.2351	13.2854	14.2031	15.2164	16.2065	16.5457	17.5436
	635	0.97778	3.14481	5.45084	7.30521	8.94909	10.5254	11.8356	12.9474	13.9991	14.9005	15.8192	16.2137	17.1589
	635.5	0.91754	3.18759	5.42543	7.15827	8.75838	10.3287	11.5735	12.8058	13.7844	14.5643	15.4216	15.7864	16.7859
	636	0.88967	3.15672	5.33158	7.07992	8.66032	10.2263	11.3963	12.5345	13.5535	14.251	15.1932	15.4875	16.4514
	636.5	0.89249	3.11325	5.25327	6.95865	8.65275	9.96695	11.3789	12.2959	13.3302	13.9944	14.7409	15.2196	16.2544
	637	0.89753	3.08148	5.13122	6.85542	8.45115	9.86015	11.1973	12.0045	13.05	13.9511	14.4685	15.1124	15.9131
	637.5	0.85899	3.02204	5.06168	6.81458	8.41063	9.58058	10.8546	11.7565	12.6922	13.5856	14.2668	15.0034	15.7052
	638	0.86291	2.96009	5.02067	6.75661	8.14569	9.38697	10.6259	11.5466	12.5064	13.4029	14.1072	14.7572	15.3156
	638.5	0.8303	2.86017	4.93058	6.57535	7.91176	9.16166	10.358	11.4162	12.3023	13.1974	13.7547	14.5788	14.9916
	639	0.84594	2.82136	4.76275	6.48162	7.69415	8.96174	10.1754	11.2276	12.1021	12.9343	13.5009	14.2847	14.8244
	639.5	0.82457	2.75698	4.60167	6.31473	7.53123	8.899	10.0335	10.954	11.9203	12.626	13.271	14.0069	14.5752
	640	0.85389	2.72849	4.48467	6.26605	7.4405	8.88569	9.80521	10.708	11.6421	12.3534	13.1185	13.732	14.4378
	640.5	0.79961	2.68247	4.44447	6.04021	7.24314	8.71968	9.73527	10.4755	11.4825	12.1404	12.9962	13.4362	14.1279
	641	0.77021	2.68087	4.43465	5.99098	7.13672	8.69107	9.57925	10.3706	11.4425	11.901	12.6071	13.1721	13.9267
	641.5	0.76083	2.6148	4.41325	5.94851	7.01019	8.49027	9.38021	10.1176	11.299	11.7212	12.4084	13.0474	13.5621
	642	0.73717	2.58133	4.21825	5.91284	7.04732	8.32545	9.14976	9.94391	10.964	11.5543	11.9979	12.716	13.2956
	642.5	0.75104	2.53391	4.10855	5.66671	6.8688	8.14814	8.81754	9.73952	10.6722	11.2813	11.7874	12.5218	12.9986
	643	0.78963	2.55134	3.9847	5.54319	6.70394	7.96698	8.68232	9.69396	10.4345	11.0569	11.5708	12.2551	12.7371
	643.5	0.78016	2.5161	4.04665	5.52189	6.45019	7.78938	8.68512	9.54855	10.2825	10.9306	11.4483	12.1322	12.4452
	644	0.74408	2.47787	4.06765	5.45056	6.4646	7.56018	8.6307	9.36629	10.167	10.8037	11.3708	11.9265	12.2329
	644.5	0.70186	2.46072	3.95698	5.34873	6.4522	7.4735	8.60361	9.15322	9.97707	10.6677	11.0695	11.6729	11.9685
	645	0.66695	2.37617	3.84577	5.17358	6.38388	7.30747	8.31886	9.07058	9.70884	10.4763	10.9859	11.4773	11.8221
	645.5	0.6729	2.29881	3.69589	4.99463	6.33524	7.23378	8.0743	8.89766	9.56109	10.1781	10.6904	11.3484	11.6766
	646	0.63954	2.24829	3.66138	4.9271	6.08852	7.06171	7.9657	8.79762	9.37294	9.84469	10.5223	11.0722	11.5596
	646.5	0.61739	2.20036	3.67659	4.8556	6.04934	6.96976	7.74936	8.64895	9.13611	9.67924	10.2956	10.8447	11.2976
	647	0.60717	2.23135	3.62523	4.76748	5.98973	6.91884	7.74613	8.5443	9.0829	9.65165	10.1806	10.6892	11.1615
	647.5	0.63318	2.18969	3.61258	4.65597	5.85768	6.68495	7.51743	8.34681	8.93483	9.66714	10.0324	10.55	10.7173
	648	0.68229	2.11202	3.51217	4.61465	5.77195	6.60657	7.45377	8.08748	8.84848	9.5039	9.78935	10.2525	10.6313
	648.5	0.68988	2.07348	3.4406	4.51151	5.53016	6.44589	7.25879	7.97599	8.6539	9.35345	9.6457	10.1176	10.4567
	649	0.67197	2.0046	3.28642	4.42912	5.39466	6.39562	7.08102	7.87748	8.40286	9.09851	9.27515	9.78613	10.2635
	649.5	0.62534	2.00436	3.22514	4.35943	5.24178	6.34329	6.86389	7.84687	8.15257	8.90991	9.0857	9.677	10.0792
	650	0.61412	2.00388	3.23073	4.31231	5.10119	6.14473	6.75164	7.70065	7.99561	8.6605	8.92162	9.41635	9.90838
	650.5	0.61025	1.99162	3.24649	4.26177	5.14317	6.03307	6.71705	7.47337	7.87763	8.44634	8.70112	9.35419	9.71967
	651	0.60389	1.99549	3.20992	4.12486	5.08398	5.81609	6.60737	7.2278	7.73541	8.31221	8.6644	9.1346	9.50535
	651.5	0.59576	1.95681	3.14217	4.0381	5.03719	5.77577	6.41663	7.08186	7.64305	8.07444	8.50114	9.05295	9.23857
	652	0.58963	1.94784	2.99138	3.94751	5.00267	5.67579	6.35529	6.85481	7.47195	7.9631	8.46161	8.83904	9.1679
	652.5	0.62534	1.88865	2.85446	3.90306	4.93462	5.54261	6.19603	6.79251	7.32194	7.84071	8.2772	8.62626	8.94699
	653	0.59496	1.83931	2.83773	3.91316	4.77417	5.43823	6.20305	6.61621	7.22701	7.75567	8.29861	8.51731	8.87252
	653.5	0.59298	1.78437	2.84519	3.77724	4.63774	5.38049	6.1061	6.47423	7.1831	7.62787	8.114	8.35601	8.65854
	654	0.5488	1.77195	2.88504	3.68302	4.52926	5.22404	5.97267	6.43553	7.08141	7.55001	7.99807	8.26545	8.46436
	654.5	0.55709	1.7474	2.76521	3.58462	4.46542	5.10279	5.78453	6.23682	6.90222	7.37319	7.74228	8.1404	8.2616
	655	0.55219	1.70087	2.70781	3.55912	4.37099	4.96437	5.59691	6.19171	6.67088	7.21245	7.56536	7.91476	8.078
	655.5	0.50171	1.66907	2.68135	3.55017	4.31496	4.86786	5.51851	6.12798	6.52303	7.03717	7.39821	7.8246	7.8907
	656	0.47146	1.57783	2.62996	3.5132	4.18237	4.83144	5.39105	6.04328	6.37237	6.93077	7.22235	7.60015	7.88785
	656.5	0.44104	1.50871	2.58387	3.4119	4.08675	4.76351	5.26107	6.00903	6.25722	6.76231	7.00235	7.41707	7.77882
	657	0.448	1.51006	2.42047	3.30294	4.08402	4.67901	5.13371	5.87479	6.21051	6.76795	6.907	7.31404	7.69502
	657.5	0.44339	1.47702	2.40297	3.25105	3.99857	4.59968	5.13944	5.66523	5.99731	6.61088	6.72594	7.22694	7.53405
	658	0.4616	1.46055	2.34826	3.20273	3.94915	4.5277	5.17583	5.54237	6.00001	6.48657	6.61004	7.11082	7.23725
	658.5	0.4731	1.41995	2.37434	3.15378	3.85294	4.41616	5.11185	5.39789	5.84766	6.3174	6.50256	6.92517	7.03665
	659	0.47537	1.4617	2.38724	3.09034	3.73194	4.30489	4.96665	5.40196	5.717	6.2411	6.26919	6.85837	6.97651
	659.5	0.50285	1.44921	2.26698	3.00088	3.6473	4.26578	4.81419	5.32344	5.61185	6.16364	6.18353	6.72421	6.91829
	660	0.49172	1.38651	2.20298	2.97184	3.56702	4.20172	4.64974	5.24175	5.56933	5.996	6.06856	6.66175	6.75634
	660.5	0.48626	1.31569	2.15174	2.93808	3.49115	4.22567	4.57649	5.22604	5.60552	5.88657	5.94928	6.43174	6.50529
	661	0.48523	1.29222	2.1714	2.92197	3.48834	4.1255	4.56482	5.10557	5.48349	5.73163	5.88096	6.30419	6.39056
	661.5	0.46743	1.33583	2.09017	2.83513	3.45771	4.0678	4.58682	5.0966	5.27664	5.72517	5.82585	6.16558	6.29979
	662	0.44762	1.34704	2.0544	2.77064	3.45222	3.9654	4.44812	4.92007	5.08618	5.55832	5.81214	6.05658	6.27197
	662.5	0.40116	1.32248	1.998	2.68588	3.38377	3.91168	4.31056	4.77938	5.04173	5.38453	5.65772	6.00397	6.18889
	663	0.38071	1.30281	1.99124	2.642	3.26264	3.82318	4.11611	4.54321	4.97341	5.27391	5.52595	5.92471	6.07113
	663.5	0.3892	1.27184	1.94557	2.57067	3.18528	3.7471	4.1183	4.49527	4.85445	5.21793	5.36316	5.80802	5.96131
	664	0.43303	1.21969	1.90857	2.54873	3.10632	3.76685	4.04932	4.44004	4.76241	5.11904	5.33427	5.6174	5.7497
	664.5	0.42848	1.19742	1.91474	2.41322	3.08626	3.64492	4.0344	4.38761	4.69602	5.09104	5.29925	5.46017	5.66692
	665	0.44954	1.13147	1.96288	2.37788	3.02038	3.55155	3.94538	4.35627	4.64426	4.90338	5.20522	5.31278	5.58378
	665.5	0.39785	1.13689	1.96767	2.34308	2.9738	3.44751	3.84318	4.21734	4.50214	4.78311	5.04791	5.24955	5.54441
	666	0.34611	1.15064	1.90336	2.34027	2.97759	3.32884	3.76605	4.17121	4.48208	4.678	4.9367	5.20568	5.42917
	666.5	0.31239	1.15275	1.8612	2.3388	2.90663	3.23203	3.69299	4.04419	4.37696	4.65025	4.91999	5.1329	5.28469
	667	0.30446	1.13348	1.83437	2.28422	2.8278	3.23418	3.61039	3.97687	4.35301	4.56842	4.90658	5.07255	5.11436
	667.5	0.3304	1.0636	1.80881	2.27218	2.80499	3.23104	3.60968	3.89979	4.27418	4.50578	4.76614	4.9349	5.06196
	668	0.35094	1.03605	1.74453	2.25885	2.74977	3.21971	3.59869	3.82218	4.1965	4.4351	4.69124	4.92833	4.99666
	668.5	0.37996	1.08785	1.70003	2.23186	2.6995	3.1606	3.5308	3.72187	4.0384	4.31609	4.63059	4.84912	4.95481
	669	0.4017	1.08365	1.67373	2.12435	2.66395	3.06513	3.47596	3.65514	3.83839	4.20289	4.58287	4.7325	4.76009
	669.5	0.3962	1.0759	1.58062	2.02349	2.56788	2.97566	3.40235	3.63381	3.70767	4.13889	4.48406	4.6713	4.72141
	670	0.405	1.00885	1.59038	1.97221	2.51628	2.87617	3.32009	3.67136	3.67293	4.10731	4.32842	4.67744	4.647
	670.5	0.37212	0.9602	1.51503	2.01946	2.43772	2.85017	3.16947	3.59199	3.82515	4.07526	4.2096	4.53753	4.5525
	671	0.34481	0.91205	1.45834	1.96627	2.41316	2.87031	3.12102	3.4918	3.80953	4.02145	4.13332	4.43623	4.49825
	671.5	0.3265	0.89714	1.55978	1.9687	2.33408	2.8732	3.11781	3.3084	3.74704	4.00447	4.05182	4.35032	4.39739
	672	0.29021	0.89536	1.52954	1.91127	2.32614	2.80838	3.02321	3.2568	3.6156	3.89685	4.0194	4.20261	4.33248
	672.5	0.27201	0.90607	1.49325	1.85609	2.26848	2.70493	2.98619	3.31859	3.49098	3.79879	3.96055	4.10097	4.26376
	673	0.24573	0.87841	1.42158	1.80319	2.24422	2.63102	2.8655	3.25615	3.477	3.70735	3.92479	3.97472	4.16999
	673.5	0.28448	0.87935	1.4179	1.71521	2.21848	2.57055	2.84238	3.15382	3.48247	3.70094	3.78897	3.92168	4.15094
	674	0.28884	0.88778	1.43295	1.76893	2.18628	2.52753	2.78542	3.0177	3.36356	3.5423	3.66102	3.8874	4.07639
	674.5	0.2678	0.89868	1.4238	1.75179	2.14947	2.46035	2.81451	2.99622	3.36255	3.46678	3.68436	3.78938	4.02669
	675	0.23154	0.88911	1.3876	1.7282	2.09553	2.40127	2.8004	2.91711	3.18233	3.35985	3.6008	3.66351	3.89609
	675.5	0.23977	0.81684	1.3979	1.66699	2.023	2.37167	2.75775	2.93482	3.15359	3.38458	3.53931	3.59073	3.82007
	676	0.23437	0.82788	1.37469	1.6219	2.0862	2.34506	2.75948	2.88353	3.13516	3.31841	3.45051	3.64712	3.81973
	676.5	0.24415	0.83459	1.39091	1.65775	2.06501	2.33983	2.69916	2.85726	3.05508	3.28805	3.33559	3.55599	3.7865
	677	0.24391	0.83155	1.33392	1.62068	2.03995	2.26369	2.59884	2.87179	2.98828	3.23589	3.33372	3.62492	3.71236
	677.5	0.2526	0.81654	1.34356	1.61005	1.99117	2.27807	2.51567	2.77233	2.84996	3.13443	3.25944	3.53834	3.62785
	678	0.25914	0.8136	1.26614	1.59413	1.96888	2.2351	2.49245	2.69451	2.76109	3.06184	3.25221	3.44724	3.42619
	678.5	0.26009	0.82273	1.27034	1.53185	1.91679	2.17725	2.42065	2.64129	2.74801	2.94891	3.16316	3.3036	3.34574
	679	0.26428	0.77508	1.19114	1.53552	1.87077	2.11522	2.40486	2.65396	2.73938	2.85101	3.05511	3.28932	3.31706
	679.5	0.2631	0.75332	1.18765	1.47293	1.77867	2.08394	2.40711	2.61728	2.78451	2.81197	2.96785	3.20729	3.31308
	680	0.28546	0.68822	1.14918	1.42893	1.72598	2.10683	2.35576	2.62551	2.72151	2.81359	2.90723	3.18001	3.31872
	680.5	0.28112	0.66751	1.1376	1.3968	1.72524	2.07815	2.35598	2.49432	2.64725	2.79255	2.92842	3.0672	3.17422
	681	0.27844	0.6604	1.10031	1.40989	1.71896	2.06375	2.3054	2.45557	2.60032	2.75795	2.95313	2.98096	3.09366
	681.5	0.23836	0.66103	1.09825	1.41587	1.67258	1.95419	2.23056	2.43136	2.62362	2.6916	2.90634	2.93176	3.00325
	682	0.22233	0.66641	1.11407	1.40826	1.65597	1.9118	2.17845	2.38573	2.55647	2.70344	2.91293	2.97354	2.97063
	682.5	0.2405	0.69802	1.09701	1.35732	1.69065	1.87743	2.11436	2.33814	2.49346	2.66864	2.8394	2.96632	2.96163
	683	0.23954	0.67867	1.00774	1.29143	1.66119	1.80131	2.10813	2.22643	2.36304	2.59256	2.72824	2.94501	2.95443
	683.5	0.22051	0.67577	0.94968	1.24095	1.61029	1.80939	2.0088	2.23634	2.31631	2.593	2.6293	2.82956	2.84845
	684	0.19366	0.65097	0.96061	1.22849	1.56353	1.82406	1.99099	2.17795	2.27209	2.48516	2.59129	2.67521	2.81163
	684.5	0.17763	0.67147	0.91673	1.23152	1.52117	1.77292	1.92403	2.13048	2.24263	2.43509	2.55606	2.65613	2.67217
	685	0.15409	0.65085	0.95287	1.26656	1.47546	1.74404	1.91055	2.08859	2.18334	2.44796	2.57782	2.59774	2.68033
	685.5	0.15488	0.62129	0.93972	1.24584	1.43504	1.72181	1.8447	2.01892	2.19553	2.35956	2.52299	2.60752	2.65881
	686	0.14743	0.61312	0.93888	1.21773	1.40848	1.66734	1.84677	2.04268	2.19462	2.34557	2.46941	2.60914	2.69637
	686.5	0.18081	0.63228	0.92408	1.15948	1.4274	1.64398	1.83457	2.06626	2.2353	2.24687	2.42024	2.58346	2.68209
	687	0.19096	0.64085	0.89709	1.14442	1.43612	1.63531	1.84542	2.0492	2.18493	2.22116	2.45112	2.59037	2.6566
	687.5	0.20014	0.61139	0.94146	1.1313	1.39312	1.56645	1.75606	1.9985	2.09205	2.21498	2.4172	2.48221	2.52491
	688	0.21375	0.58934	0.92945	1.13565	1.35374	1.50294	1.70102	1.92165	2.03808	2.18149	2.30158	2.47574	2.43097
	688.5	0.21811	0.56509	0.86449	1.08253	1.32497	1.44552	1.70141	1.81519	1.9588	2.16027	2.27041	2.40115	2.356
	689	0.21119	0.52522	0.74943	1.07396	1.29266	1.41567	1.66874	1.78141	2.02901	2.0837	2.18526	2.44468	2.31642
	689.5	0.16556	0.5217	0.72744	1.01185	1.27299	1.3527	1.5926	1.78228	2.01711	2.02579	2.211	2.41664	2.31892
	690	0.15897	0.54396	0.74976	1.01494	1.33025	1.36508	1.56064	1.82127	2.00068	1.93585	2.17325	2.343	2.27483
	690.5	0.18515	0.53712	0.79836	1.04474	1.28855	1.40028	1.48252	1.79031	1.96345	1.98282	2.06225	2.20928	2.24449
	691	0.20213	0.54685	0.78681	1.05825	1.26636	1.41549	1.4269	1.81053	1.88069	1.92701	2.02418	2.11651	2.2714
	691.5	0.20072	0.51333	0.80162	0.9984	1.25951	1.40451	1.45969	1.75082	1.83606	1.92875	1.95758	2.06986	2.24728
	692	0.19364	0.51847	0.80146	0.96867	1.19457	1.33826	1.41936	1.71305	1.84063	1.83103	1.94343	2.07022	2.22818
	692.5	0.1895	0.48832	0.79215	0.94552	1.17324	1.27939	1.44342	1.63351	1.79741	1.74596	1.87862	2.05005	2.13343
	693	0.16535	0.46849	0.76557	0.94797	1.13667	1.29776	1.4563	1.59654	1.77047	1.75111	1.89796	2.04073	2.06642
	693.5	0.13774	0.4587	0.74599	0.95576	1.13004	1.26392	1.46056	1.55995	1.66591	1.73362	1.84306	2.05901	2.01268
	694	0.12994	0.4467	0.75958	0.94658	1.07801	1.29578	1.40785	1.57135	1.63202	1.75887	1.84464	2.04956	2.03468
	694.5	0.10786	0.41523	0.77656	0.96968	1.09745	1.26175	1.34117	1.56056	1.61778	1.71381	1.7951	2.21452	1.98579
	695	0.13009	0.403	0.72045	0.93949	1.06761	1.26249	1.29615	1.53773	1.60824	1.63744	1.77595	2.13464	1.91727
	695.5	0.12944	0.40208	0.68653	0.86231	1.04635	1.24966	1.26687	1.51208	1.52756	1.62207	1.77942	2.07999	1.8842
	696	0.13541	0.4269	0.67836	0.7644	1.06637	1.23165	1.21858	1.46159	1.51021	1.61332	1.77308	1.82977	1.83442
	696.5	0.15333	0.4545	0.69294	0.76184	1.03172	1.19409	1.25795	1.48356	1.49783	1.59783	1.68519	1.79887	1.85849
	697	0.15203	0.44868	0.68368	0.79785	0.99373	1.16899	1.24909	1.44512	1.50418	1.6007	1.7348	1.78855	1.84219
	697.5	0.17508	0.40298	0.66408	0.8404	0.98778	1.15078	1.24274	1.45014	1.45032	1.60404	1.6866	1.82686	1.7913
	698	0.1481	0.37278	0.64244	0.82459	0.94542	1.13055	1.23147	1.37092	1.43229	1.50859	1.67225	1.79852	1.75856
	698.5	0.16859	0.36497	0.65566	0.7969	0.95799	1.08808	1.18592	1.35565	1.39184	1.46899	1.65338	1.71395	1.71602
	699	0.13335	0.34328	0.6416	0.79594	0.88111	1.09843	1.14714	1.30961	1.31789	1.46197	1.54839	1.60806	1.73546
	699.5	0.13208	0.34541	0.5881	0.81366	0.88754	1.10859	1.10616	1.25237	1.29355	1.45694	1.5214	1.5167	1.67994
	700	0.14607	0.33152	0.5463	0.77528	0.89618	1.11031	1.04572	1.19757	1.29314	1.47386	1.49097	1.49185	1.65359

[truncated: 3 more sheets: Supplementary Figure 13, Supplementary Figure 14, Supplementary Figure 15]
